# Supplementary material for: Pressure-induced transition from a Mott insulator to a ferromagnetic Weyl metal in La2O3Fe2Se2
Source: Nat Commun. 2023 Apr 20;14:2260. doi: 10.1038/s41467-023-37971-2 (PMC10119149; doi:10.1038/s41467-023-37971-2)
Supplement: Supplementary file 3 — Source Data [file 41467_2023_37971_MOESM3_ESM.xlsx]

## Sheet: Figure1b
2θ (degree)	Intensity (a.u.)
5	6
5.01	6
5.02	8
5.03	2
5.04	4
5.05	2
5.06	9
5.07	8
5.08	5
5.09	3
5.1	2
5.11	3
5.12	7
5.13	3
5.14	7
5.15	4
5.16	2
5.17	2
5.18	3
5.19	3
5.2	4
5.21	4
5.22	3
5.23	3
5.24	3
5.25	5
5.26	5
5.27	3
5.28	2
5.29	4
5.3	1
5.31	5
5.32	5
5.33	2
5.34	6
5.35	2
5.36	5
5.37	4
5.38	1
5.39	7
5.4	0
5.41	3
5.42	6
5.43	6
5.44	7
5.45	7
5.46	9
5.47	6
5.48	5
5.49	5
5.5	6
5.51	8
5.52	7
5.53	3
5.54	2
5.55	6
5.56	3
5.57	8
5.58	2
5.59	3
5.6	2
5.61	8
5.62	6
5.63	5
5.64	5
5.65	5
5.66	6
5.67	5
5.68	3
5.69	2
5.7	6
5.71	5
5.72	4
5.73	4
5.74	3
5.75	4
5.76	1
5.77	4
5.78	6
5.79	2
5.8	5
5.81	6
5.82	5
5.83	4
5.84	4
5.85	4
5.86	5
5.87	6
5.88	1
5.89	5
5.9	5
5.91	3
5.92	1
5.93	1
5.94	2
5.95	3
5.96	4
5.97	7
5.98	5
5.99	1
6	2
6.01	4
6.02	2
6.03	1
6.04	5
6.05	2
6.06	2
6.07	1
6.08	1
6.09	7
6.1	3
6.11	3
6.12	8
6.13	1
6.14	0
6.15	3
6.16	3
6.17	7
6.18	5
6.19	4
6.2	10
6.21	2
6.22	6
6.23	1
6.24	3
6.25	5
6.26	2
6.27	3
6.28	5
6.29	3
6.3	5
6.31	2
6.32	2
6.33	3
6.34	5
6.35	3
6.36	1
6.37	2
6.38	4
6.39	2
6.4	6
6.41	6
6.42	6
6.43	3
6.44	2
6.45	5
6.46	4
6.47	6
6.48	5
6.49	5
6.5	5
6.51	5
6.52	8
6.53	5
6.54	2
6.55	3
6.56	4
6.57	3
6.58	3
6.59	1
6.6	1
6.61	5
6.62	3
6.63	2
6.64	5
6.65	3
6.66	6
6.67	2
6.68	5
6.69	7
6.7	2
6.71	4
6.72	3
6.73	6
6.74	7
6.75	6
6.76	2
6.77	2
6.78	2
6.79	0
6.8	4
6.81	1
6.82	5
6.83	1
6.84	4
6.85	4
6.86	6
6.87	7
6.88	8
6.89	7
6.9	5
6.91	2
6.92	3
6.93	2
6.94	3
6.95	7
6.96	4
6.97	4
6.98	6
6.99	7
7	2
7.01	1
7.02	2
7.03	4
7.04	2
7.05	1
7.06	11
7.07	0
7.08	4
7.09	5
7.1	0
7.11	5
7.12	3
7.13	1
7.14	6
7.15	4
7.16	2
7.17	7
7.18	1
7.19	4
7.2	3
7.21	4
7.22	5
7.23	7
7.24	3
7.25	1
7.26	3
7.27	8
7.28	1
7.29	3
7.3	5
7.31	3
7.32	3
7.33	2
7.34	1
7.35	3
7.36	2
7.37	5
7.38	4
7.39	2
7.4	5
7.41	2
7.42	8
7.43	5
7.44	4
7.45	1
7.46	4
7.47	3
7.48	6
7.49	2
7.5	6
7.51	5
7.52	7
7.53	3
7.54	4
7.55	2
7.56	1
7.57	5
7.58	6
7.59	3
7.6	2
7.61	8
7.62	3
7.63	3
7.64	5
7.65	4
7.66	2
7.67	4
7.68	4
7.69	3
7.7	0
7.71	5
7.72	3
7.73	2
7.74	2
7.75	1
7.76	2
7.77	4
7.78	6
7.79	2
7.8	5
7.81	3
7.82	4
7.83	3
7.84	2
7.85	3
7.86	5
7.87	13
7.88	2
7.89	3
7.9	5
7.91	5
7.92	7
7.93	2
7.94	8
7.95	4
7.96	6
7.97	1
7.98	2
7.99	7
8	2
8.01	2
8.02	7
8.03	2
8.04	5
8.05	3
8.06	1
8.07	6
8.08	4
8.09	4
8.1	5
8.11	5
8.12	5
8.13	8
8.14	2
8.15	2
8.16	1
8.17	4
8.18	5
8.19	5
8.2	3
8.21	2
8.22	4
8.23	6
8.24	4
8.25	4
8.26	3
8.27	5
8.28	3
8.29	3
8.3	3
8.31	1
8.32	2
8.33	6
8.34	4
8.35	4
8.36	4
8.37	3
8.38	3
8.39	4
8.4	4
8.41	5
8.42	3
8.43	2
8.44	4
8.45	3
8.46	10
8.47	5
8.48	3
8.49	5
8.5	2
8.51	7
8.52	6
8.53	1
8.54	6
8.55	4
8.56	3
8.57	1
8.58	1
8.59	6
8.6	4
8.61	3
8.62	1
8.63	2
8.64	4
8.65	7
8.66	3
8.67	4
8.68	3
8.69	6
8.7	4
8.71	2
8.72	3
8.73	5
8.74	4
8.75	2
8.76	3
8.77	5
8.78	4
8.79	3
8.8	2
8.81	6
8.82	1
8.83	6
8.84	2
8.85	2
8.86	5
8.87	5
8.88	7
8.89	4
8.9	5
8.91	3
8.92	3
8.93	4
8.94	0
8.95	2
8.96	2
8.97	3
8.98	3
8.99	2
9	3
9.01	3
9.02	3
9.03	3
9.04	7
9.05	4
9.06	3
9.07	4
9.08	7
9.09	2
9.1	2
9.11	5
9.12	1
9.13	2
9.14	4
9.15	4
9.16	4
9.17	4
9.18	0
9.19	2
9.2	4
9.21	2
9.22	8
9.23	2
9.24	3
9.25	5
9.26	5
9.27	5
9.28	1
9.29	2
9.3	3
9.31	6
9.32	2
9.33	7
9.34	3
9.35	5
9.36	1
9.37	4
9.38	5
9.39	3
9.4	2
9.41	3
9.42	3
9.43	3
9.44	4
9.45	3
9.46	0
9.47	2
9.48	4
9.49	3
9.5	5
9.51	5
9.52	5
9.53	8
9.54	15
9.55	24
9.56	19
9.57	16
9.58	13
9.59	10
9.6	11
9.61	9
9.62	4
9.63	3
9.64	8
9.65	5
9.66	5
9.67	1
9.68	5
9.69	2
9.7	2
9.71	9
9.72	8
9.73	2
9.74	2
9.75	2
9.76	7
9.77	1
9.78	3
9.79	1
9.8	1
9.81	1
9.82	0
9.83	2
9.84	2
9.85	3
9.86	2
9.87	8
9.88	5
9.89	2
9.9	3
9.91	5
9.92	6
9.93	3
9.94	1
9.95	5
9.96	0
9.97	3
9.98	4
9.99	5
10	1
10.01	4
10.02	4
10.03	4
10.04	2
10.05	8
10.06	4
10.07	0
10.08	1
10.09	3
10.1	4
10.11	6
10.12	3
10.13	2
10.14	4
10.15	7
10.16	4
10.17	1
10.18	2
10.19	2
10.2	6
10.21	2
10.22	6
10.23	2
10.24	2
10.25	0
10.26	5
10.27	1
10.28	4
10.29	2
10.3	3
10.31	5
10.32	2
10.33	3
10.34	3
10.35	1
10.36	1
10.37	2
10.38	4
10.39	4
10.4	3
10.41	4
10.42	2
10.43	2
10.44	4
10.45	3
10.46	7
10.47	2
10.48	2
10.49	2
10.5	4
10.51	3
10.52	3
10.53	1
10.54	3
10.55	1
10.56	4
10.57	5
10.58	4
10.59	2
10.6	2
10.61	7
10.62	5
10.63	1
10.64	3
10.65	1
10.66	2
10.67	1
10.68	8
10.69	1
10.7	1
10.71	3
10.72	4
10.73	2
10.74	4
10.75	0
10.76	4
10.77	2
10.78	2
10.79	3
10.8	1
10.81	0
10.82	3
10.83	3
10.84	3
10.85	1
10.86	0
10.87	2
10.88	1
10.89	8
10.9	3
10.91	4
10.92	2
10.93	3
10.94	5
10.95	5
10.96	4
10.97	3
10.98	6
10.99	6
11	3
11.01	4
11.02	3
11.03	2
11.04	2
11.05	1
11.06	2
11.07	7
11.08	3
11.09	2
11.1	3
11.11	4
11.12	5
11.13	2
11.14	2
11.15	2
11.16	1
11.17	2
11.18	4
11.19	4
11.2	2
11.21	1
11.22	2
11.23	2
11.24	7
11.25	4
11.26	3
11.27	7
11.28	2
11.29	2
11.3	4
11.31	5
11.32	3
11.33	0
11.34	1
11.35	1
11.36	3
11.37	2
11.38	0
11.39	1
11.4	6
11.41	3
11.42	4
11.43	3
11.44	1
11.45	1
11.46	7
11.47	0
11.48	2
11.49	5
11.5	3
11.51	1
11.52	1
11.53	3
11.54	2
11.55	4
11.56	1
11.57	1
11.58	6
11.59	3
11.6	4
11.61	2
11.62	1
11.63	2
11.64	3
11.65	4
11.66	1
11.67	4
11.68	5
11.69	5
11.7	1
11.71	4
11.72	3
11.73	2
11.74	2
11.75	1
11.76	2
11.77	2
11.78	3
11.79	2
11.8	3
11.81	3
11.82	1
11.83	3
11.84	1
11.85	1
11.86	1
11.87	3
11.88	3
11.89	0
11.9	4
11.91	1
11.92	1
11.93	2
11.94	5
11.95	3
11.96	3
11.97	1
11.98	3
11.99	3
12	3
12.01	3
12.02	1
12.03	3
12.04	2
12.05	2
12.06	5
12.07	3
12.08	0
12.09	7
12.1	4
12.11	0
12.12	4
12.13	5
12.14	2
12.15	4
12.16	3
12.17	2
12.18	3
12.19	3
12.2	2
12.21	2
12.22	3
12.23	2
12.24	2
12.25	4
12.26	3
12.27	1
12.28	1
12.29	5
12.3	2
12.31	0
12.32	3
12.33	6
12.34	1
12.35	3
12.36	0
12.37	1
12.38	2
12.39	1
12.4	3
12.41	1
12.42	6
12.43	2
12.44	1
12.45	0
12.46	1
12.47	1
12.48	3
12.49	2
12.5	0
12.51	1
12.52	2
12.53	2
12.54	3
12.55	1
12.56	3
12.57	4
12.58	0
12.59	2
12.6	2
12.61	0
12.62	4
12.63	2
12.64	2
12.65	3
12.66	4
12.67	1
12.68	4
12.69	2
12.7	7
12.71	0
12.72	4
12.73	2
12.74	0
12.75	2
12.76	1
12.77	5
12.78	6
12.79	1
12.8	4
12.81	2
12.82	4
12.83	2
12.84	2
12.85	3
12.86	1
12.87	0
12.88	2
12.89	1
12.9	1
12.91	0
12.92	2
12.93	3
12.94	1
12.95	3
12.96	1
12.97	2
12.98	2
12.99	2
13	1
13.01	0
13.02	1
13.03	2
13.04	1
13.05	1
13.06	0
13.07	0
13.08	0
13.09	5
13.1	3
13.11	2
13.12	0
13.13	0
13.14	2
13.15	3
13.16	2
13.17	2
13.18	3
13.19	2
13.2	0
13.21	3
13.22	1
13.23	1
13.24	2
13.25	2
13.26	1
13.27	2
13.28	1
13.29	4
13.3	2
13.31	0
13.32	0
13.33	1
13.34	4
13.35	3
13.36	2
13.37	2
13.38	3
13.39	1
13.4	3
13.41	2
13.42	2
13.43	2
13.44	1
13.45	4
13.46	4
13.47	0
13.48	0
13.49	3
13.5	0
13.51	1
13.52	2
13.53	1
13.54	1
13.55	2
13.56	2
13.57	1
13.58	3
13.59	3
13.6	3
13.61	1
13.62	2
13.63	3
13.64	2
13.65	2
13.66	3
13.67	4
13.68	3
13.69	0
13.7	2
13.71	1
13.72	1
13.73	4
13.74	4
13.75	1
13.76	1
13.77	2
13.78	2
13.79	0
13.8	1
13.81	4
13.82	3
13.83	2
13.84	2
13.85	1
13.86	4
13.87	0
13.88	1
13.89	3
13.9	2
13.91	2
13.92	1
13.93	1
13.94	2
13.95	0
13.96	3
13.97	0
13.98	2
13.99	0
14	2
14.01	1
14.02	2
14.03	1
14.04	3
14.05	3
14.06	0
14.07	0
14.08	3
14.09	6
14.1	1
14.11	2
14.12	1
14.13	1
14.14	0
14.15	1
14.16	1
14.17	2
14.18	4
14.19	3
14.2	3
14.21	2
14.22	2
14.23	2
14.24	2
14.25	8
14.26	1
14.27	2
14.28	0
14.29	1
14.3	1
14.31	0
14.32	1
14.33	3
14.34	1
14.35	1
14.36	2
14.37	2
14.38	4
14.39	5
14.4	0
14.41	3
14.42	4
14.43	0
14.44	2
14.45	1
14.46	1
14.47	0
14.48	4
14.49	0
14.5	2
14.51	4
14.52	1
14.53	4
14.54	1
14.55	0
14.56	2
14.57	1
14.58	0
14.59	2
14.6	4
14.61	4
14.62	2
14.63	2
14.64	4
14.65	2
14.66	1
14.67	1
14.68	2
14.69	3
14.7	0
14.71	2
14.72	1
14.73	2
14.74	4
14.75	0
14.76	4
14.77	2
14.78	4
14.79	1
14.8	2
14.81	4
14.82	2
14.83	3
14.84	0
14.85	3
14.86	2
14.87	2
14.88	3
14.89	1
14.9	1
14.91	5
14.92	3
14.93	4
14.94	1
14.95	3
14.96	0
14.97	3
14.98	0
14.99	1
15	2
15.01	0
15.02	2
15.03	3
15.04	2
15.05	7
15.06	3
15.07	1
15.08	4
15.09	1
15.1	4
15.11	4
15.12	1
15.13	1
15.14	1
15.15	1
15.16	1
15.17	1
15.18	1
15.19	2
15.2	2
15.21	2
15.22	1
15.23	2
15.24	5
15.25	2
15.26	1
15.27	2
15.28	4
15.29	1
15.3	0
15.31	5
15.32	5
15.33	1
15.34	1
15.35	1
15.36	3
15.37	3
15.38	2
15.39	3
15.4	4
15.41	1
15.42	4
15.43	0
15.44	2
15.45	1
15.46	3
15.47	1
15.48	4
15.49	0
15.5	1
15.51	0
15.52	4
15.53	0
15.54	0
15.55	4
15.56	4
15.57	2
15.58	0
15.59	6
15.6	1
15.61	0
15.62	1
15.63	2
15.64	4
15.65	2
15.66	4
15.67	1
15.68	1
15.69	1
15.7	0
15.71	1
15.72	1
15.73	1
15.74	0
15.75	6
15.76	5
15.77	3
15.78	1
15.79	0
15.8	1
15.81	4
15.82	0
15.83	3
15.84	3
15.85	1
15.86	2
15.87	3
15.88	3
15.89	1
15.9	1
15.91	2
15.92	1
15.93	1
15.94	2
15.95	2
15.96	0
15.97	2
15.98	1
15.99	3
16	1
16.01	0
16.02	3
16.03	2
16.04	0
16.05	5
16.06	2
16.07	1
16.08	4
16.09	2
16.1	0
16.11	1
16.12	0
16.13	2
16.14	1
16.15	0
16.16	1
16.17	0
16.18	0
16.19	1
16.2	1
16.21	1
16.22	2
16.23	2
16.24	2
16.25	0
16.26	1
16.27	1
16.28	1
16.29	1
16.3	0
16.31	2
16.32	2
16.33	0
16.34	1
16.35	1
16.36	2
16.37	2
16.38	4
16.39	2
16.4	3
16.41	2
16.42	3
16.43	2
16.44	3
16.45	0
16.46	2
16.47	4
16.48	2
16.49	1
16.5	3
16.51	3
16.52	0
16.53	0
16.54	2
16.55	4
16.56	3
16.57	6
16.58	2
16.59	1
16.6	0
16.61	3
16.62	1
16.63	2
16.64	2
16.65	4
16.66	3
16.67	0
16.68	0
16.69	1
16.7	4
16.71	2
16.72	1
16.73	2
16.74	1
16.75	0
16.76	0
16.77	2
16.78	3
16.79	1
16.8	2
16.81	1
16.82	2
16.83	2
16.84	5
16.85	4
16.86	2
16.87	2
16.88	2
16.89	3
16.9	1
16.91	0
16.92	0
16.93	1
16.94	1
16.95	1
16.96	2
16.97	0
16.98	1
16.99	2
17	5
17.01	1
17.02	0
17.03	4
17.04	0
17.05	5
17.06	1
17.07	2
17.08	1
17.09	1
17.1	0
17.11	2
17.12	1
17.13	1
17.14	0
17.15	2
17.16	0
17.17	0
17.18	0
17.19	0
17.2	2
17.21	2
17.22	1
17.23	2
17.24	0
17.25	1
17.26	1
17.27	0
17.28	2
17.29	3
17.3	1
17.31	2
17.32	1
17.33	4
17.34	0
17.35	0
17.36	1
17.37	0
17.38	1
17.39	1
17.4	0
17.41	1
17.42	2
17.43	2
17.44	0
17.45	2
17.46	5
17.47	3
17.48	1
17.49	2
17.5	3
17.51	1
17.52	1
17.53	1
17.54	2
17.55	0
17.56	3
17.57	0
17.58	3
17.59	1
17.6	2
17.61	0
17.62	0
17.63	1
17.64	3
17.65	1
17.66	0
17.67	0
17.68	1
17.69	0
17.7	1
17.71	4
17.72	2
17.73	3
17.74	4
17.75	2
17.76	2
17.77	1
17.78	2
17.79	2
17.8	2
17.81	1
17.82	1
17.83	1
17.84	2
17.85	0
17.86	1
17.87	1
17.88	2
17.89	0
17.9	3
17.91	1
17.92	0
17.93	1
17.94	0
17.95	0
17.96	1
17.97	1
17.98	1
17.99	0
18	1
18.01	7
18.02	3
18.03	2
18.04	1
18.05	0
18.06	4
18.07	2
18.08	2
18.09	0
18.1	1
18.11	1
18.12	2
18.13	1
18.14	1
18.15	0
18.16	3
18.17	3
18.18	1
18.19	1
18.2	3
18.21	4
18.22	2
18.23	1
18.24	1
18.25	2
18.26	1
18.27	4
18.28	0
18.29	2
18.3	0
18.31	4
18.32	1
18.33	1
18.34	1
18.35	3
18.36	2
18.37	4
18.38	2
18.39	4
18.4	0
18.41	3
18.42	1
18.43	0
18.44	1
18.45	0
18.46	1
18.47	2
18.48	1
18.49	2
18.5	2
18.51	1
18.52	1
18.53	0
18.54	3
18.55	3
18.56	2
18.57	2
18.58	2
18.59	1
18.6	1
18.61	1
18.62	4
18.63	0
18.64	0
18.65	3
18.66	1
18.67	2
18.68	0
18.69	2
18.7	0
18.71	0
18.72	1
18.73	3
18.74	2
18.75	0
18.76	1
18.77	2
18.78	2
18.79	0
18.8	1
18.81	1
18.82	2
18.83	3
18.84	1
18.85	0
18.86	2
18.87	5
18.88	1
18.89	0
18.9	3
18.91	1
18.92	6
18.93	1
18.94	2
18.95	0
18.96	2
18.97	2
18.98	0
18.99	3
19	1
19.01	1
19.02	2
19.03	5
19.04	4
19.05	5
19.06	13
19.07	12
19.08	11
19.09	5
19.1	10
19.11	7
19.12	3
19.13	3
19.14	2
19.15	3
19.16	5
19.17	3
19.18	3
19.19	3
19.2	2
19.21	4
19.22	2
19.23	1
19.24	2
19.25	0
19.26	2
19.27	0
19.28	2
19.29	1
19.3	2
19.31	4
19.32	0
19.33	0
19.34	2
19.35	4
19.36	2
19.37	2
19.38	1
19.39	2
19.4	0
19.41	0
19.42	2
19.43	0
19.44	0
19.45	2
19.46	1
19.47	2
19.48	1
19.49	4
19.5	1
19.51	1
19.52	2
19.53	4
19.54	2
19.55	1
19.56	2
19.57	2
19.58	1
19.59	2
19.6	2
19.61	1
19.62	3
19.63	1
19.64	1
19.65	3
19.66	0
19.67	3
19.68	0
19.69	2
19.7	0
19.71	0
19.72	0
19.73	1
19.74	2
19.75	1
19.76	1
19.77	1
19.78	3
19.79	2
19.8	1
19.81	0
19.82	4
19.83	2
19.84	1
19.85	0
19.86	0
19.87	2
19.88	1
19.89	2
19.9	5
19.91	1
19.92	2
19.93	4
19.94	0
19.95	4
19.96	0
19.97	2
19.98	2
19.99	1
20	1
20.01	1
20.02	2
20.03	0
20.04	0
20.05	0
20.06	0
20.07	1
20.08	3
20.09	1
20.1	2
20.11	1
20.12	1
20.13	0
20.14	2
20.15	1
20.16	0
20.17	2
20.18	3
20.19	1
20.2	0
20.21	0
20.22	0
20.23	0
20.24	2
20.25	1
20.26	0
20.27	5
20.28	2
20.29	1
20.3	0
20.31	3
20.32	1
20.33	2
20.34	2
20.35	1
20.36	0
20.37	3
20.38	1
20.39	1
20.4	0
20.41	0
20.42	1
20.43	2
20.44	3
20.45	1
20.46	1
20.47	0
20.48	3
20.49	2
20.5	1
20.51	1
20.52	0
20.53	0
20.54	1
20.55	0
20.56	4
20.57	3
20.58	0
20.59	1
20.6	0
20.61	2
20.62	1
20.63	2
20.64	0
20.65	0
20.66	1
20.67	0
20.68	0
20.69	0
20.7	2
20.71	0
20.72	3
20.73	0
20.74	0
20.75	2
20.76	2
20.77	2
20.78	2
20.79	2
20.8	2
20.81	2
20.82	2
20.83	1
20.84	3
20.85	1
20.86	1
20.87	0
20.88	1
20.89	0
20.9	0
20.91	0
20.92	4
20.93	0
20.94	2
20.95	0
20.96	1
20.97	0
20.98	2
20.99	0
21	0
21.01	2
21.02	2
21.03	1
21.04	2
21.05	0
21.06	0
21.07	0
21.08	0
21.09	3
21.1	0
21.11	3
21.12	3
21.13	0
21.14	4
21.15	4
21.16	3
21.17	0
21.18	3
21.19	0
21.2	0
21.21	0
21.22	2
21.23	1
21.24	2
21.25	1
21.26	2
21.27	0
21.28	1
21.29	0
21.3	0
21.31	2
21.32	2
21.33	0
21.34	0
21.35	0
21.36	1
21.37	1
21.38	0
21.39	4
21.4	1
21.41	1
21.42	2
21.43	1
21.44	1
21.45	3
21.46	3
21.47	1
21.48	0
21.49	1
21.5	1
21.51	1
21.52	0
21.53	1
21.54	0
21.55	0
21.56	0
21.57	1
21.58	3
21.59	3
21.6	0
21.61	1
21.62	1
21.63	1
21.64	2
21.65	3
21.66	0
21.67	3
21.68	4
21.69	1
21.7	1
21.71	3
21.72	0
21.73	2
21.74	0
21.75	1
21.76	0
21.77	2
21.78	2
21.79	0
21.8	1
21.81	3
21.82	0
21.83	1
21.84	0
21.85	1
21.86	1
21.87	2
21.88	1
21.89	1
21.9	1
21.91	1
21.92	1
21.93	0
21.94	2
21.95	3
21.96	2
21.97	0
21.98	0
21.99	0
22	0
22.01	2
22.02	2
22.03	1
22.04	1
22.05	0
22.06	2
22.07	2
22.08	2
22.09	0
22.1	4
22.11	1
22.12	1
22.13	1
22.14	1
22.15	0
22.16	0
22.17	0
22.18	1
22.19	2
22.2	1
22.21	4
22.22	2
22.23	1
22.24	0
22.25	0
22.26	1
22.27	1
22.28	5
22.29	0
22.3	2
22.31	1
22.32	2
22.33	0
22.34	1
22.35	5
22.36	1
22.37	2
22.38	0
22.39	1
22.4	1
22.41	0
22.42	1
22.43	0
22.44	0
22.45	0
22.46	2
22.47	0
22.48	0
22.49	0
22.5	2
22.51	1
22.52	0
22.53	1
22.54	1
22.55	2
22.56	1
22.57	4
22.58	1
22.59	2
22.6	3
22.61	0
22.62	1
22.63	0
22.64	0
22.65	1
22.66	2
22.67	0
22.68	0
22.69	2
22.7	2
22.71	3
22.72	1
22.73	2
22.74	0
22.75	1
22.76	4
22.77	2
22.78	0
22.79	1
22.8	1
22.81	1
22.82	3
22.83	0
22.84	0
22.85	2
22.86	2
22.87	2
22.88	0
22.89	1
22.9	1
22.91	0
22.92	1
22.93	0
22.94	1
22.95	1
22.96	5
22.97	4
22.98	0
22.99	1
23	0
23.01	2
23.02	0
23.03	0
23.04	2
23.05	1
23.06	2
23.07	0
23.08	2
23.09	0
23.1	0
23.11	1
23.12	1
23.13	1
23.14	2
23.15	2
23.16	4
23.17	0
23.18	1
23.19	0
23.2	2
23.21	0
23.22	2
23.23	0
23.24	0
23.25	2
23.26	0
23.27	1
23.28	1
23.29	1
23.3	1
23.31	2
23.32	1
23.33	1
23.34	3
23.35	0
23.36	1
23.37	1
23.38	1
23.39	0
23.4	1
23.41	0
23.42	1
23.43	2
23.44	2
23.45	0
23.46	0
23.47	1
23.48	1
23.49	1
23.5	0
23.51	1
23.52	2
23.53	2
23.54	1
23.55	0
23.56	1
23.57	2
23.58	0
23.59	0
23.6	1
23.61	1
23.62	0
23.63	0
23.64	1
23.65	1
23.66	0
23.67	2
23.68	0
23.69	2
23.7	0
23.71	1
23.72	1
23.73	3
23.74	1
23.75	2
23.76	2
23.77	2
23.78	0
23.79	2
23.8	2
23.81	1
23.82	1
23.83	0
23.84	2
23.85	0
23.86	2
23.87	1
23.88	0
23.89	1
23.9	5
23.91	0
23.92	2
23.93	1
23.94	1
23.95	1
23.96	0
23.97	1
23.98	0
23.99	1
24	2
24.01	0
24.02	1
24.03	2
24.04	3
24.05	2
24.06	0
24.07	0
24.08	2
24.09	2
24.1	2
24.11	0
24.12	1
24.13	3
24.14	1
24.15	2
24.16	1
24.17	3
24.18	2
24.19	0
24.2	1
24.21	3
24.22	0
24.23	0
24.24	0
24.25	1
24.26	0
24.27	0
24.28	2
24.29	0
24.3	2
24.31	0
24.32	1
24.33	3
24.34	0
24.35	1
24.36	2
24.37	0
24.38	2
24.39	1
24.4	2
24.41	2
24.42	0
24.43	0
24.44	6
24.45	0
24.46	0
24.47	1
24.48	1
24.49	0
24.5	2
24.51	1
24.52	4
24.53	1
24.54	3
24.55	1
24.56	1
24.57	0
24.58	1
24.59	1
24.6	0
24.61	1
24.62	2
24.63	1
24.64	0
24.65	1
24.66	3
24.67	1
24.68	1
24.69	0
24.7	1
24.71	2
24.72	0
24.73	1
24.74	2
24.75	2
24.76	0
24.77	0
24.78	0
24.79	1
24.8	0
24.81	1
24.82	0
24.83	3
24.84	0
24.85	0
24.86	1
24.87	0
24.88	1
24.89	0
24.9	0
24.91	4
24.92	1
24.93	2
24.94	1
24.95	2
24.96	1
24.97	0
24.98	0
[truncated: 5,502 more rows]

## Sheet: Figure 1c
	0.4 GPa		1.5GPa		3.3GPa		5.7GPa		8.1GPa		10.8GPa		14.2GPa		17GPa		19.6GPa		22.5GPa		25.6GPa		27.4GPa		31.5GPa		33.6GPa		37.4GPa		41.8GPa		45.7GPa		50GPa		54.9GPa		60.6GPa		65.5GPa		71.3GPa		77.2GPa
T (K)	ρ (mΩ cm)	T (K)	ρ (mΩ cm)	T (K)	ρ (mΩ cm)	T (K)	ρ (mΩ cm)	T (K)	ρ (mΩ cm)	T (K)	ρ (mΩ cm)	T (K)	ρ (mΩ cm)	T (K)	ρ (mΩ cm)	T (K)	ρ (mΩ cm)	T (K)	ρ (mΩ cm)	T (K)	ρ (mΩ cm)	T (K)	ρ (mΩ cm)	T (K)	ρ (mΩ cm)	T (K)	ρ (mΩ cm)	T (K)	ρ (mΩ cm)	T (K)	ρ (mΩ cm)	T (K)	ρ (mΩ cm)	T (K)	ρ (mΩ cm)	T (K)	ρ (mΩ cm)	T (K)	ρ (mΩ cm)	T (K)	ρ (mΩ cm)	T (K)	ρ (mΩ cm)	T (K)	ρ (mΩ cm)
300.187	5637.91	300.187	2930.77	299.756	2102.81	299.301	1408.9	299.781	954.959	300.168	462.338	300.186	309.466	300.182	280.748	300.177	218.705	299.325	135.038	299.296	79.8766	300.168	33.569	300.169	14.9038	300.065	11.0147	299.615	1.55915	299.65	1.08796	299.691	0.88231	300.008	0.74841	2.02713	0.46476	1.634	0.44945	1.7056	0.43389	1.6689	0.41488	2.03906	0.39599
299.384	5645.54	299.325	2992.08	298.781	2134.45	298.746	1419.71	298.798	967.942	299.301	467.984	299.32	313.819	299.325	283.527	299.768	219.431	298.301	135.684	298.303	80.4295	299.292	33.9809	299.323	14.9929	300.063	11.0303	299.145	1.5599	299.186	1.08761	299.229	0.88185	299.711	0.74584	2.59721	0.46432	1.6709	0.44936	1.7559	0.43314	1.6632	0.41492	2.57886	0.39575
298.58	5666.63	298.367	3047.33	297.775	2166.68	297.79	1439.81	297.78	980.543	298.758	471.158	298.32	318.458	298.782	285.068	298.833	220.597	297.321	136.359	297.293	81.013	298.287	34.3973	298.322	15.0866	300.063	10.9958	298.685	1.56062	298.699	1.08731	298.704	0.88125	299.201	0.7452	3.10666	0.46396	1.726	0.44937	1.8512	0.43363	1.7796	0.4148	3.0848	0.39564
297.777	5693.71	297.34	3107.01	296.787	2201.03	296.786	1460.16	297.249	987.878	298.273	474.097	297.307	323.018	297.775	287.922	297.803	222.096	296.317	136.988	296.763	81.3096	297.326	34.7705	297.353	15.1792	300.062	10.9781	298.191	1.56135	298.171	1.08701	298.218	0.88082	298.71	0.74476	3.62505	0.46362	1.8479	0.44928	1.9537	0.43345	1.797	0.41486	3.59115	0.39561
296.973	5728.94	296.341	3172.88	295.785	2236.42	296.285	1470.4	296.331	1000.28	297.288	480.091	296.28	327.828	296.834	290.587	296.805	223.483	295.306	137.638	295.819	81.8144	296.285	35.1893	296.312	15.2814	300.061	11.0507	297.684	1.56214	297.681	1.08679	297.719	0.88032	298.211	0.74413	4.11569	0.46325	1.971	0.44919	2.0692	0.43297	1.8899	0.41482	4.09691	0.39547
296.17	5786.67	295.324	3232.1	294.794	2272.09	295.294	1491.71	295.306	1014.05	296.285	486.385	295.273	332.666	296.275	292.185	295.79	224.951	294.297	138.284	295.265	82.149	295.278	35.6069	295.311	15.3867	300.06	10.962	297.192	1.56284	297.18	1.08642	297.243	0.87979	297.732	0.74356	4.63394	0.46278	2.1077	0.44906	2.1691	0.43374	2.0338	0.41473	4.60668	0.39529
295.366	5814.97	294.353	3290.41	294.265	2292.01	294.305	1512.77	294.776	1021.35	295.301	492.548	294.274	337.616	295.273	295.052	294.761	226.668	293.29	138.948	294.786	82.4088	294.284	36.0293	294.33	15.4847	300.057	10.9435	296.674	1.56355	296.693	1.08612	296.706	0.87934	297.23	0.74298	5.12412	0.46234	2.2412	0.44907	2.2156	0.43285	2.1616	0.41467	5.10857	0.39509
294.562	5847.67	293.335	3361.72	293.271	2331.2	293.304	1533.46	294.248	1029.26	294.297	499.02	293.271	342.707	294.293	297.931	293.806	228.153	292.338	139.542	293.801	82.9742	293.299	36.4618	293.358	15.585	300.056	11.0708	296.192	1.56431	296.169	1.08586	296.207	0.87896	296.733	0.7424	5.65872	0.46189	2.3834	0.44896	2.4121	0.43249	2.2722	0.41466	5.61456	0.39488
293.759	5891.17	292.352	3439.04	292.274	2371.96	292.281	1556.11	293.296	1042.41	293.304	505.495	292.288	348.005	293.308	300.882	292.792	229.741	291.309	140.259	292.807	83.5117	292.292	36.9064	292.345	15.6969	300.055	10.929	295.694	1.56508	295.66	1.08549	295.72	0.8785	296.202	0.74184	6.13481	0.46149	2.5052	0.44885	2.5371	0.43238	2.4078	0.41454	6.13514	0.39472
292.955	5941.69	291.318	3507.36	291.277	2412.32	291.32	1577.78	292.784	1049.41	292.76	509.243	291.321	352.914	292.756	302.488	291.786	231.25	290.313	140.862	291.787	84.0897	291.277	37.372	291.338	15.8239	300.052	10.911	295.16	1.56583	295.172	1.08523	295.231	0.87799	295.707	0.74118	6.6581	0.46105	2.6244	0.44879	2.6373	0.43205	2.5348	0.41444	6.62628	0.39455
292.152	5990.94	290.308	3577.98	290.281	2453.55	290.281	1602.67	292.256	1057.1	291.786	515.925	290.322	358.092	292.265	303.989	290.782	232.982	289.757	141.232	291.258	84.4021	290.272	37.8304	290.291	15.9389	300.048	10.8965	294.661	1.56654	294.695	1.08494	294.7	0.87754	295.236	0.74062	7.15985	0.46067	2.7549	0.44863	2.7532	0.4324	2.6748	0.4144	7.14158	0.39436
291.348	6043.21	289.341	3644.71	289.304	2496.31	289.285	1626.25	291.333	1071.69	290.801	522.667	289.776	360.999	291.772	305.489	290.281	233.875	289.267	141.609	290.319	84.9819	289.322	38.2655	289.304	16.0589	300.047	10.8844	294.163	1.56727	294.159	1.08457	294.212	0.87704	294.707	0.74005	7.65997	0.46036	2.8973	0.44849	2.8885	0.43176	2.7623	0.41435	7.65265	0.39423
290.545	6105.34	288.307	3720.62	288.762	2521.69	288.77	1639.18	290.314	1086.81	289.812	529.639	288.771	366.593	290.823	308.32	289.341	235.34	288.321	142.281	289.775	85.314	288.316	38.738	288.322	16.1876	300.046	11.0941	293.679	1.56805	293.666	1.08427	293.715	0.8766	294.22	0.73942	8.16925	0.45995	3.0432	0.44837	2.9897	0.43224	2.8905	0.41425	8.13222	0.39413
289.741	6150.5	287.306	3804.43	287.793	2566.21	287.808	1662.25	289.793	1095.29	288.816	536.919	287.827	371.872	290.285	309.991	288.334	237.056	287.315	143.015	288.795	85.9269	287.301	39.2268	287.327	16.3059	300.033	11.1166	293.228	1.5687	293.173	1.08394	293.226	0.87616	293.747	0.73892	8.66511	0.45961	3.1794	0.44826	3.1568	0.43148	3.0157	0.41421	8.65243	0.3939
288.938	6242.79	286.345	3875.99	286.802	2613.64	287.263	1675.85	288.788	1111.06	287.81	544.101	286.806	377.756	289.281	313.051	287.328	238.688	286.313	143.828	287.799	86.5743	286.77	39.4918	286.325	16.4384	300.014	11.14	292.709	1.56947	292.689	1.08366	292.705	0.87564	293.232	0.73832	9.15423	0.45932	3.3068	0.44814	3.2441	0.43221	3.1309	0.4141	9.12832	0.39379
288.134	6306.61	285.331	3945.21	285.795	2662.27	286.79	1688.74	287.775	1126.65	286.82	551.733	285.817	383.596	288.321	315.915	286.3	240.653	285.295	144.619	286.794	87.2617	285.826	39.9552	285.346	16.5681	299.987	11.1651	292.244	1.57017	292.167	1.08344	292.22	0.87515	292.71	0.73768	9.66402	0.45895	3.4937	0.448	3.389	0.43121	3.2559	0.41406	9.63841	0.39368
287.331	6364.39	284.327	4023.36	284.808	2712.85	285.813	1715.08	287.271	1134.9	286.276	556.126	284.808	389.483	287.314	318.901	285.305	242.778	284.283	145.509	285.797	87.9472	284.812	40.4655	284.322	16.705	299.942	11.1944	291.726	1.57102	291.681	1.08317	291.721	0.87475	292.214	0.7371	10.1675	0.4586	3.3122	0.4477	3.5095	0.43171	3.4131	0.41392	10.1377	0.39356
286.527	6423.18	283.319	4084.44	284.274	2741.66	284.806	1742.28	286.321	1150	285.327	563.345	284.261	392.628	286.77	320.517	284.773	243.742	283.287	146.37	284.822	88.6767	283.815	40.9822	283.338	16.8375	299.889	11.2256	291.221	1.57179	291.178	1.08289	291.233	0.87431	291.71	0.73648	10.6687	0.45832	3.7391	0.44764	3.9549	0.43124	3.5316	0.41386	10.6583	0.39338
285.724	6531.1	282.309	4147.72	283.3	2793.39	283.807	1770.56	285.299	1166.35	284.274	571.901	283.328	398.218	285.821	323.371	283.798	245.125	282.326	147.181	283.8	89.3901	283.274	41.256	282.336	16.9811	299.824	11.2545	290.757	1.57247	290.686	1.08265	290.704	0.87379	291.208	0.73589	11.1703	0.458	3.9109	0.44751	3.663	0.4311	3.5726	0.41372	11.162	0.39324
284.92	6613.62	281.363	4208.26	282.304	2846.9	283.283	1785.76	284.312	1183.32	283.291	579.762	282.775	401.592	284.803	326.352	283.269	246.143	281.328	148.065	283.292	89.8149	282.348	41.7189	281.338	17.118	299.752	11.287	290.314	1.57311	290.161	1.08237	290.219	0.87332	290.705	0.73534	11.6782	0.4577	4.0518	0.44739	3.8501	0.43119	3.793	0.41366	11.6425	0.39315
284.117	6682.08	280.334	4273.45	281.765	2876.43	282.294	1815.52	283.317	1200.83	282.299	587.989	281.822	407.487	283.785	329.501	282.308	247.851	280.308	148.844	282.283	90.5699	281.311	42.2775	280.314	17.2667	299.276	11.3257	289.856	1.57387	289.669	1.08212	289.714	0.87289	290.24	0.73482	12.1736	0.45742	4.1501	0.44723	3.9152	0.43093	3.8394	0.41354	12.1466	0.39304
283.313	6759.97	279.31	4347.71	280.794	2927.88	281.294	1846.05	282.782	1210.67	281.315	596.163	280.817	413.896	282.775	332.556	281.293	249.735	279.284	149.796	281.299	91.3679	280.3	42.8136	279.375	17.3993	298.748	11.3596	289.388	1.57468	289.17	1.08182	289.237	0.8726	289.718	0.73416	12.6921	0.4571	4.2819	0.44706	4.1088	0.43093	3.9698	0.41336	12.6548	0.39291
282.51	6825.67	278.305	4425.47	279.793	2988.57	280.311	1877.42	281.777	1229.23	280.321	604.525	279.802	420.429	281.831	335.55	280.308	251.756	278.284	150.746	280.3	92.1562	279.297	43.3445	278.327	17.5509	298.271	11.3893	288.905	1.57534	288.683	1.08159	288.725	0.87202	289.227	0.73356	13.1688	0.45684	4.4252	0.44694	4.2394	0.43128	4.1468	0.41327	13.1453	0.3928
281.706	6889.72	277.334	4501.9	278.802	3048.39	279.306	1909.46	280.802	1247.79	279.315	612.945	278.794	427.089	281.285	337.365	279.289	254.119	277.269	151.789	279.758	92.5921	278.288	43.8989	277.311	17.7036	297.752	11.4204	288.454	1.57611	288.164	1.08135	288.243	0.87165	288.72	0.733	13.7129	0.45651	4.5248	0.44676	4.4002	0.4313	4.2341	0.41318	13.6621	0.39271
280.903	6992.12	276.318	4574.48	277.803	3111.02	278.765	1927.25	279.798	1267.86	278.319	621.067	277.773	433.974	280.33	340.526	278.284	256.602	276.318	152.777	278.813	93.3311	277.282	44.4488	276.353	17.8468	297.227	11.4571	287.958	1.57689	287.676	1.08105	287.72	0.87116	288.204	0.73236	14.1712	0.45628	4.6556	0.44666	4.4987	0.43049	4.4322	0.41301	14.1483	0.39258
280.099	7091.31	275.359	4639.61	276.765	3178.8	277.768	1961.3	279.267	1278.49	277.278	630.686	276.833	440.48	279.315	343.919	277.278	259.058	275.778	153.351	277.801	94.1857	276.335	44.9761	275.324	18.0046	296.668	11.4957	287.42	1.57762	287.174	1.0809	287.234	0.87071	287.719	0.73185	14.7041	0.45602	4.7899	0.44651	4.5077	0.43035	4.5516	0.41293	14.6725	0.39254
279.296	7159.8	274.332	4721.91	275.774	3245.77	276.786	1995.51	278.778	1289.04	276.27	639.985	275.825	447.768	278.314	347.419	276.326	261.101	274.827	154.416	276.789	95.0059	275.329	45.5418	274.348	18.1499	296.157	11.5301	286.906	1.57851	286.708	1.08065	286.7	0.87031	287.237	0.73123	15.1753	0.4558	4.875	0.44634	4.7215	0.43032	4.6537	0.41275	15.1493	0.39246
278.492	7250.87	273.305	4803.42	274.794	3315.11	275.78	2031.4	277.776	1309.43	275.282	649.64	274.805	455.203	277.305	351.02	275.304	263.574	273.811	155.628	275.778	95.8384	274.32	46.1256	273.335	18.3115	295.685	11.5629	286.485	1.57916	286.157	1.08045	286.212	0.86986	286.764	0.73072	15.6679	0.45554	5.0095	0.44618	4.829	0.43019	4.7586	0.41266	15.6437	0.39239
277.689	7322.03	272.342	4881.57	273.781	3385.96	274.79	2067.38	276.777	1330.93	274.29	659.314	273.798	462.731	276.292	354.738	274.307	266.272	272.81	156.983	274.79	96.7383	273.318	46.7037	272.365	18.4662	295.18	11.5974	286.018	1.57995	285.66	1.08012	285.718	0.86942	286.21	0.73005	16.1962	0.45526	5.1521	0.44599	4.9501	0.43019	4.8745	0.41254	16.1619	0.39232
276.885	7384.88	271.318	4970	272.805	3459.9	273.806	2103.95	275.802	1352.51	273.305	669.725	272.793	470.724	275.291	358.557	273.301	268.638	271.801	158.121	273.784	97.5793	272.3	47.3011	271.332	18.6416	294.73	11.6286	285.511	1.58082	285.171	1.07993	285.234	0.86897	285.71	0.72948	16.6688	0.45501	5.297	0.44583	5.0806	0.42955	4.9491	0.41247	16.6306	0.39223
276.082	7448.64	270.312	5063.29	272.27	3501.07	272.816	2142.58	275.271	1364.86	272.308	680.525	271.845	478.09	274.332	362.184	272.287	271.26	271.255	158.676	272.804	98.4508	271.297	47.89	270.327	18.7967	294.211	11.6658	284.965	1.5817	284.681	1.07973	284.735	0.86852	285.212	0.72885	17.1898	0.45483	5.4132	0.44568	5.1638	0.43035	5.1012	0.41231	17.1695	0.39223
275.278	7546.03	269.326	5150.13	271.297	3549.84	271.808	2181.92	274.301	1386.82	271.322	691.731	270.842	486.258	273.271	366.431	271.297	273.976	270.767	159.198	271.797	99.3668	270.303	48.4763	269.334	18.9654	293.558	11.7138	284.45	1.58241	284.156	1.07954	284.213	0.8681	284.72	0.72829	17.6744	0.4546	5.5121	0.44553	5.2933	0.42984	5.2139	0.4122	17.6383	0.39216
274.475	7645.55	268.307	5258.96	270.304	3605.02	270.804	2222.61	273.767	1399.41	270.767	698.182	269.818	494.999	272.312	370.409	270.299	276.629	269.818	160.414	270.797	100.271	269.272	49.0776	268.313	19.1321	293.034	11.7538	283.926	1.58321	283.67	1.07929	283.718	0.86762	284.232	0.72771	18.1599	0.45438	5.7191	0.4454	5.393	0.42971	5.3323	0.41216	18.2408	0.3921
273.671	7750.67	267.361	5361.92	269.293	3668.59	269.826	2264.26	272.791	1423.17	269.768	709.806	268.798	503.603	271.306	374.615	269.276	279.424	268.802	161.776	269.814	101.2	268.298	49.6783	267.345	19.2989	292.56	11.788	283.396	1.58404	283.2	1.07902	283.216	0.86717	283.731	0.7271	18.7526	0.45417	5.7918	0.44527	5.5114	0.42924	5.426	0.41201	18.7223	0.39206
272.868	7858.18	266.316	5479.2	268.773	3704.31	268.815	2306.81	271.794	1447.72	268.781	722.179	267.797	512.424	270.308	378.995	268.282	282.274	267.822	163.058	269.259	101.694	267.319	50.2573	266.34	19.4774	292.085	11.8234	282.905	1.58479	282.682	1.0789	282.73	0.86673	283.244	0.72657	19.2691	0.45392	5.9423	0.44514	5.6607	0.4291	5.5516	0.41194	19.1792	0.39203
272.064	7928.82	265.301	5590.72	267.793	3771.45	267.815	2351.54	270.805	1473.57	267.776	735.229	266.781	521.756	269.276	383.289	267.319	285.003	266.815	164.378	268.289	102.642	266.316	50.8889	265.385	19.643	291.565	11.8636	282.436	1.5856	282.166	1.07869	282.209	0.86627	282.708	0.72591	19.743	0.45377	6.0357	0.44498	5.6685	0.42917	5.6885	0.41176	19.6857	0.39203
271.261	7989.9	264.344	5701.12	266.798	3843.12	266.818	2396.02	269.794	1499.78	266.794	748.456	265.778	531.03	268.286	387.834	266.32	287.93	265.795	165.825	267.29	103.565	265.336	51.3976	264.328	19.8325	291.044	11.901	281.912	1.58631	281.671	1.0784	281.721	0.86582	282.206	0.72538	20.1895	0.45355	6.1883	0.44481	5.8721	0.42915	5.8028	0.41167	20.1609	0.39197
270.457	8127.31	263.323	5838.13	265.807	3916.64	266.265	2421.29	268.82	1526.88	265.782	762.751	264.832	540.446	267.278	392.496	265.77	289.588	264.791	167.602	266.293	104.566	264.327	51.9168	263.376	20.0055	290.518	11.9421	281.45	1.58705	281.17	1.07826	281.249	0.8654	281.708	0.72476	20.6931	0.45339	6.3132	0.44465	5.9392	0.42915	5.8848	0.41158	20.6733	0.39196
269.654	8258.57	262.371	5967.67	264.815	3991.48	265.751	2447.41	268.267	1542.16	264.795	777.832	263.812	551.21	266.32	397.323	264.819	292.552	263.844	168.862	265.287	105.55	263.307	52.4792	262.333	20.1971	290.033	11.9738	280.94	1.58788	280.715	1.07795	280.76	0.86496	281.213	0.72416	21.2014	0.45319	6.4393	0.44452	6.064	0.42862	6.0089	0.41146	21.1679	0.39192
268.85	8364.34	261.352	6108.99	263.812	4071.75	264.779	2493.42	267.289	1570.95	263.795	791.582	262.803	561.155	265.293	402.277	263.812	295.76	262.836	170.163	264.294	106.498	262.311	53.0486	261.336	20.38	289.512	12.0183	280.477	1.58867	280.184	1.07774	280.248	0.86449	280.714	0.72354	21.7073	0.45296	6.597	0.44439	6.2454	0.42848	6.1056	0.41134	21.6796	0.39194
268.047	8473.42	260.344	6263.75	263.266	4113.5	264.268	2519.43	266.276	1600.63	263.274	797.334	261.816	569.515	264.291	407.389	262.803	298.944	261.808	171.533	263.303	107.534	261.296	53.6437	260.352	20.571	288.941	12.0542	279.966	1.58945	279.675	1.07755	279.711	0.86402	280.226	0.72303	22.1913	0.45281	6.7385	0.44419	6.3515	0.42898	6.2468	0.41126	22.1946	0.39192
267.243	8586.14	259.312	6411.83	262.287	4194.23	263.27	2569.88	265.29	1631.25	262.287	808.844	260.807	578.733	263.278	412.652	261.787	302.312	260.799	172.916	262.765	108.074	260.284	54.2461	259.339	20.7557	288.353	12.1023	279.497	1.5902	279.162	1.07732	279.212	0.86359	279.735	0.72243	22.6951	0.45265	6.8238	0.44412	6.4711	0.42861	6.3692	0.41115	22.6986	0.39196
266.44	8692.74	258.358	6570.29	261.292	4282.12	262.315	2618.93	264.749	1648.74	261.288	821.388	259.799	588.393	262.315	417.833	261.28	304.02	259.791	174.532	261.82	109.022	259.269	54.8618	258.385	20.9445	287.817	12.1426	278.926	1.5911	278.675	1.07709	278.721	0.86308	279.204	0.72179	23.2246	0.45257	6.9137	0.44401	6.5736	0.42815	6.4771	0.41104	23.2453	0.39197
265.636	8811.76	257.331	6746.23	260.3	4374.43	261.771	2646.9	263.815	1680.01	260.268	835.168	258.788	598.656	261.336	423.21	260.3	307.207	258.8	176.075	260.789	110.106	258.314	55.4522	257.342	21.1394	287.279	12.1857	278.437	1.59191	278.187	1.07686	278.233	0.86258	278.725	0.72119	23.7669	0.45233	7.0722	0.44384	6.6209	0.42809	6.5906	0.41099	23.7731	0.39201
264.833	8935.62	256.308	6940	259.771	4424.64	261.264	2676.26	262.313	1730.56	259.277	849.811	257.776	609.02	260.316	427.873	259.289	310.064	257.799	177.623	259.77	111.126	257.307	56.0812	256.324	21.3352	286.741	12.2274	277.917	1.59284	277.664	1.07666	277.716	0.86215	278.202	0.72055	24.293	0.45217	7.1855	0.44375	6.7679	0.42794	6.8304	0.41072	24.1986	0.392
264.029	9065.78	255.358	7111.7	258.784	4520.29	260.306	2729.23	261.763	1749.34	258.279	864.945	257.264	614.282	259.763	430.441	258.334	312.999	256.769	179.178	258.792	112.186	256.317	56.6947	255.303	21.5486	286.272	12.2693	277.451	1.59361	277.165	1.07644	277.202	0.86166	277.716	0.72002	24.7913	0.45204	7.3603	0.44364	6.9174	0.42758	6.7881	0.41083	24.6881	0.39206
263.226	9158.46	254.312	7312.24	257.788	4625.03	259.307	2786.89	260.814	1782.78	257.287	881.14	256.32	624.238	258.812	435.066	257.275	316.658	255.779	180.767	257.79	113.285	255.775	57.044	254.343	21.7434	285.775	12.3026	276.977	1.59435	276.676	1.07627	276.727	0.86115	277.222	0.71943	25.2592	0.45194	7.4809	0.44347	7.0062	0.42755	6.9272	0.41068	25.1976	0.39206
262.422	9283.04	253.35	7509.13	256.797	4723.07	258.784	2819.18	259.831	1819.28	256.277	897.861	255.315	635.047	258.271	437.856	256.309	319.863	254.771	182.476	256.795	114.353	254.822	57.658	253.315	21.958	285.218	12.346	276.488	1.59516	276.186	1.07595	276.232	0.86065	276.724	0.7188	25.725	0.45177	7.5978	0.44336	7.1595	0.42748	7.0354	0.41057	25.6658	0.3921
261.619	9420.12	252.331	7721.42	256.273	4778.65	257.823	2873.13	259.288	1839.6	255.299	914.443	254.304	646.047	257.339	442.8	255.771	321.735	253.817	184.149	256.259	114.935	253.813	58.3152	252.34	22.1694	284.697	12.3858	275.966	1.59612	275.697	1.07578	275.712	0.86015	276.235	0.71817	26.2083	0.45164	7.7224	0.44328	7.2765	0.42736	7.1676	0.41055	26.1743	0.39217
260.815	9521.85	251.307	7941.95	255.276	4888.6	257.27	2906.15	258.285	1877.74	254.305	932.487	253.319	656.988	256.309	448.479	254.83	324.903	252.8	185.993	255.32	115.971	252.804	58.9726	251.321	22.3853	284.167	12.4275	275.511	1.59688	275.166	1.07557	275.203	0.85965	275.718	0.71756	26.7225	0.45148	7.8348	0.44313	7.3712	0.42744	7.2831	0.4104	26.7105	0.39222
260.012	9672.45	250.345	8147.28	254.285	4992.67	256.3	2969.47	257.282	1918.23	253.303	951.189	252.308	668.206	255.295	454.247	253.817	327.85	251.796	187.761	254.776	116.571	251.804	59.6395	250.349	22.594	283.648	12.4674	274.992	1.5977	274.678	1.07521	274.715	0.85916	275.217	0.71694	27.2146	0.45137	7.9304	0.443	7.4971	0.42766	7.401	0.41033	27.1776	0.39227
259.208	9821.07	249.315	8385.17	253.287	5108.23	255.272	3033.56	256.293	1958.2	252.315	968.927	251.299	680.056	254.328	459.753	253.261	329.949	250.788	189.679	253.784	117.694	251.272	60.0084	249.316	22.8196	283.088	12.5137	274.461	1.59864	274.18	1.07506	274.232	0.85866	274.718	0.71633	27.7022	0.45127	8.1062	0.44288	7.5902	0.42705	7.5118	0.41025	27.6768	0.39235
258.405	9985.4	248.357	8610.5	252.292	5236.96	254.783	3065.36	255.279	2000.1	251.307	988.143	250.291	691.968	253.322	465.61	252.323	333.356	249.803	191.46	252.804	118.813	250.318	60.6449	248.362	23.0332	282.575	12.5535	273.911	1.59961	273.691	1.07481	273.705	0.85811	274.217	0.71571	28.1946	0.45121	8.2294	0.44277	7.7317	0.42735	7.6326	0.4102	28.1678	0.39238
257.601	10098.4	247.342	8875.56	251.307	5359.47	253.802	3131.84	254.754	2021.21	250.764	998.789	249.334	703.36	252.308	471.685	251.315	337.71	248.788	193.342	251.798	119.932	249.318	61.335	247.337	23.2719	282.073	12.5928	273.44	1.60036	273.167	1.07462	273.206	0.85759	273.726	0.71501	28.696	0.4511	8.3489	0.44272	7.8228	0.42693	7.7545	0.41007	28.6656	0.39246
256.798	10251.5	246.359	9123.25	250.764	5424.15	252.817	3198.69	253.82	2064.05	250.276	1008.61	248.315	715.755	251.315	477.877	250.306	341.594	247.788	195.19	250.81	121.07	248.315	62.0135	246.316	23.5041	281.506	12.6393	272.907	1.60127	272.668	1.0744	272.719	0.85708	273.237	0.71448	29.205	0.45098	8.4754	0.44251	7.9932	0.42708	7.8462	0.40998	29.1784	0.39253
255.994	10422.2	245.333	9375.32	249.787	5552.12	252.276	3237.55	252.817	2107.99	249.287	1028.33	247.78	722.386	250.299	484.198	249.764	343.989	246.773	197.13	249.291	122.83	247.308	62.7002	245.341	23.7335	280.972	12.6839	272.431	1.60211	272.187	1.07412	272.238	0.8566	272.74	0.71382	29.6925	0.45084	8.6059	0.44243	8.0924	0.42721	7.9879	0.40983	29.6615	0.39268
255.191	10597.4	244.308	9640.32	248.788	5692.14	251.272	3307.98	251.784	2155.92	248.292	1048.79	246.823	734.179	249.275	490.776	248.772	348.467	245.829	199.115	248.31	124.031	246.293	63.3803	244.304	23.9794	280.438	12.7292	271.918	1.60297	271.695	1.07389	271.7	0.8559	272.229	0.71319	30.1901	0.4508	8.7389	0.44232	8.2297	0.42673	8.1321	0.40979	30.1837	0.39273
254.387	10770.8	243.352	9907.25	248.249	5763.34	250.264	3382.56	250.797	2204.59	247.285	1069.78	245.817	747.265	248.323	497.011	247.819	352.533	244.761	201.009	247.297	125.233	245.279	64.0934	243.354	24.2082	279.948	12.7712	271.454	1.60376	271.177	1.07362	271.21	0.85545	271.71	0.71255	30.7059	0.45071	8.8788	0.44216	8.3255	0.42653	8.2107	0.40969	30.6722	0.39277
253.584	10956.1	242.32	10189.5	247.772	5833.67	249.29	3459.16	249.782	2254.43	246.285	1092.16	244.815	760.496	247.327	503.775	246.812	356.983	244.265	201.887	246.307	126.434	244.323	64.7863	242.315	24.4617	279.476	12.8119	270.92	1.60468	270.676	1.07339	270.725	0.85493	271.218	0.7119	31.1936	0.45057	8.9654	0.4421	8.459	0.4269	8.3411	0.40966	31.1693	0.39292
252.78	11152.7	241.292	10487.8	246.793	5977.18	248.292	3538.64	248.793	2306.54	245.306	1114.48	243.809	774.184	246.32	510.626	245.813	361.282	243.31	203.855	245.765	127.099	243.314	65.5606	241.366	24.7047	278.986	12.8549	270.426	1.60547	270.177	1.07313	270.231	0.85432	270.71	0.71128	31.7093	0.45054	9.1298	0.44195	8.5565	0.42659	8.4585	0.40963	31.6673	0.39301
251.977	11351.3	240.34	10770.7	245.801	6126.84	247.31	3618.59	247.803	2359.08	244.319	1137.49	243.268	781.576	245.759	514.383	244.815	365.85	242.309	205.963	244.779	128.334	242.293	66.3312	240.345	24.9615	278.486	12.8956	269.907	1.60637	269.693	1.07291	269.739	0.85381	270.214	0.71062	32.1946	0.45045	9.2594	0.44183	8.6775	0.42645	8.5664	0.40953	32.1786	0.39309
251.173	11542.6	239.33	11087.8	244.807	6291.12	246.318	3702.41	247.247	2389.21	243.778	1151.3	242.312	795.017	244.807	520.948	244.273	368.306	241.775	207.141	243.774	129.587	241.289	67.1034	239.318	25.2229	277.897	12.9509	269.398	1.60724	269.166	1.07268	269.22	0.8532	269.733	0.71005	32.6844	0.45033	9.3637	0.44178	8.8002	0.42637	8.6914	0.40946	32.6536	0.39321
250.37	11693.6	238.304	11413.8	244.273	6374.85	245.759	3749.58	246.774	2416.31	242.788	1176.17	241.32	809.709	243.801	528.187	243.333	372.481	240.802	209.285	242.787	130.85	240.27	67.8852	238.353	25.4719	277.367	12.9988	268.857	1.60821	268.687	1.07231	268.722	0.85261	269.23	0.7094	33.2051	0.45033	9.5195	0.44163	8.9097	0.42625	8.8114	0.40941	33.1762	0.39328
249.566	11901.5	237.372	11705.3	243.283	6538.7	245.282	3792.72	245.792	2471.92	241.798	1201.73	240.316	825.34	242.811	535.5	242.309	377.294	239.792	211.51	241.789	132.12	239.322	68.6223	237.326	25.7417	276.819	13.0507	268.287	1.60918	268.179	1.07221	268.229	0.85204	268.729	0.70875	33.6982	0.45027	9.6177	0.44153	8.9973	0.42573	8.924	0.40927	33.6809	0.39341
248.763	12129.5	236.32	12078	242.293	6706.28	244.311	3882.15	244.8	2529.7	240.783	1229	239.314	840.558	241.798	543.224	241.767	379.842	238.782	213.749	240.792	133.408	238.327	69.4019	236.358	25.9933	276.358	13.0932	267.784	1.61015	267.69	1.07192	267.704	0.8514	268.213	0.70804	34.215	0.45017	9.7777	0.44144	9.1368	0.42589	9.0439	0.40913	34.1585	0.39351
247.959	12341.5	235.365	12426.2	241.312	6876.85	243.314	3976.31	243.802	2590.51	239.792	1257.2	238.32	856.651	240.779	551.079	240.814	384.59	237.78	216.083	240.265	134.123	237.314	70.2165	235.333	26.274	275.837	13.1431	267.283	1.61105	267.171	1.07174	267.232	0.85083	267.712	0.70745	34.6892	0.45018	9.8878	0.44131	9.2501	0.42644	9.1441	0.40912	34.6627	0.39367
247.156	12583.9	234.326	12816.6	240.752	6978.3	242.305	4071.84	242.81	2653.28	238.805	1285	237.314	872.931	239.781	558.875	239.8	389.661	236.763	218.425	239.317	135.398	236.293	71.0376	234.367	26.5388	275.337	13.1906	266.744	1.61188	266.67	1.07141	266.717	0.85021	267.21	0.70678	35.1868	0.45012	9.9862	0.44121	9.3756	0.42622	9.2869	0.40908	35.1666	0.39375
246.352	12754.2	233.383	13190.5	239.811	7152.36	241.309	4168.93	241.775	2721.5	237.796	1314.92	236.301	889.956	238.825	566.718	238.806	394.72	235.808	220.695	238.32	136.754	235.323	71.8294	233.346	26.827	274.764	13.2476	266.24	1.61279	266.182	1.0711	266.249	0.84959	266.726	0.70619	35.7205	0.45008	10.0353	0.44117	9.4944	0.4258	9.3958	0.40902	35.6567	0.39391
245.549	12987.6	232.344	13611.9	238.806	7346.33	240.306	4273.64	240.774	2789.64	236.809	1344.82	235.308	906.85	238.266	571.222	237.811	399.99	235.269	222.015	237.324	138.097	234.322	72.6524	232.321	27.1216	274.282	13.2938	265.749	1.61366	265.694	1.07082	265.702	0.84893	266.241	0.70558	36.1934	0.45004	10.0232	0.44114	9.5925	0.42561	9.5014	0.40888	36.181	0.39404
244.745	13237.9	231.371	14027.3	237.811	7541.3	239.751	4330.88	239.781	2860.2	235.823	1375.29	234.303	924.49	237.279	579.947	236.79	405.372	234.311	224.332	236.275	139.56	233.768	73.1206	231.361	27.398	273.733	13.3459	265.207	1.61468	265.19	1.07061	265.211	0.84829	265.704	0.70482	36.7113	0.44997	10.0021	0.44117	9.7298	0.4258	9.623	0.40881	36.6705	0.39416
243.942	13505.4	230.337	14499.1	237.272	7647.21	238.786	4433.77	238.798	2931.13	235.269	1392.49	233.291	942.949	236.313	588.391	235.816	410.659	233.321	226.741	235.296	140.958	232.817	73.898	230.355	27.689	273.114	13.4105	264.705	1.61561	264.669	1.07013	264.712	0.84768	265.226	0.70424	37.2011	0.44998	10.0178	0.44118	9.8396	0.42553	9.743	0.40874	37.1736	0.3943
243.138	13773.4	229.376	14954.1	236.282	7859.75	237.795	4543.72	237.787	3008.07	234.288	1424.12	232.286	961.721	235.3	597.508	234.799	416.269	232.321	229.239	234.287	142.362	231.829	74.7561	229.366	27.9707	272.638	13.4598	264.217	1.61654	264.177	1.06986	264.225	0.84703	264.708	0.70354	37.6982	0.44994	10.2939	0.44103	9.956	0.4257	9.8663	0.40869	37.6764	0.39442
242.335	14049.4	228.327	15475.6	235.292	8076.73	236.792	4661	236.796	3084.65	233.298	1457.79	231.329	979.394	234.307	606.528	233.798	422.041	231.31	231.769	233.291	143.787	230.817	75.5883	228.341	28.274	272.006	13.5284	263.727	1.61747	263.708	1.06956	263.707	0.84634	264.219	0.70297	38.2103	0.44988	10.6785	0.44068	9.9897	0.42482	9.9574	0.40864	38.1749	0.3946
241.531	14306.7	227.366	15961.2	234.303	8297.53	235.815	4778.05	235.8	3166.4	232.306	1492.79	230.314	998.753	233.291	615.944	232.783	427.908	230.767	233.162	232.298	145.236	229.81	76.469	227.382	28.5664	271.425	13.5834	263.256	1.61832	263.169	1.06926	263.209	0.84575	263.725	0.70232	38.701	0.44993	11.1044	0.4404	9.991	0.42571	10.0173	0.40854	38.6675	0.39477
240.728	14594.4	226.337	16509.7	233.306	8528.78	235.27	4845.89	234.803	3250.05	231.305	1528.57	229.314	1018.68	232.267	625.531	231.783	433.942	229.814	235.618	231.299	146.704	228.803	77.3451	226.336	28.8768	270.944	13.6348	262.758	1.62003	262.669	1.06894	262.734	0.84512	263.231	0.70164	39.2103	0.44989	11.5296	0.44004	10.0003	0.42518	10.0311	0.40862	39.1597	0.3949
239.924	14889.6	225.308	17103.6	232.767	8660.67	234.273	4974.21	233.802	3339.39	230.306	1565.77	228.3	1039.29	231.283	635.164	230.825	439.728	228.811	238.23	230.313	148.207	227.792	78.2599	225.312	29.2009	270.388	13.6942	262.161	1.62042	262.182	1.06868	262.244	0.84449	262.743	0.70103	39.726	0.44988	11.9439	0.43976	9.997	0.42583	10.0298	0.4086	39.6619	0.39502
239.121	15201.7	224.345	17667.3	231.821	8899.58	233.291	5104.75	232.823	3428.35	229.306	1603.6	227.297	1060.35	230.275	645.274	229.818	445.879	227.8	240.897	229.303	149.748	226.771	79.1586	224.367	29.4883	269.793	13.7542	261.624	1.62145	261.696	1.06834	261.704	0.84378	262.21	0.70039	40.2049	0.44988	12.3964	0.43946	10.2948	0.4253	10.0176	0.40859	40.1656	0.39522
238.317	15510.5	223.332	18290.2	231.275	9040.76	232.283	5240.21	231.809	3523.27	228.765	1624.73	226.287	1082	229.314	655.111	229.283	449.388	226.79	243.559	228.309	151.32	225.776	80.0518	223.327	29.8032	269.181	13.8224	261.088	1.62245	261.171	1.06806	261.207	0.84316	261.752	0.69973	40.6981	0.44989	12.8239	0.43916	10.6453	0.42479	10.2586	0.40842	40.6922	0.39538
237.514	15860	222.308	18944.5	230.283	9296.21	231.286	5381.59	231.271	3575.61	227.77	1664.73	225.281	1104.04	228.3	665.632	228.3	455.608	225.765	246.299	227.307	152.891	224.813	80.9319	222.359	30.1102	268.635	13.8824	260.538	1.62363	260.669	1.06772	260.719	0.84251	261.25	0.69906	41.1911	0.44986	13.2718	0.43885	11.0144	0.42495	10.6173	0.40824	41.1658	0.39551
236.71	16228.6	221.338	19620.2	229.307	9567.45	230.296	5525.34	230.273	3673.63	226.779	1706.41	224.329	1125.69	227.308	676.252	227.297	462.122	225.274	247.691	226.3	154.489	223.819	81.8603	221.326	30.4351	268.084	13.9407	260.096	1.62445	260.184	1.06741	260.251	0.84192	260.755	0.69839	41.7095	0.44989	13.6927	0.43858	11.4259	0.42459	10.9906	0.40807	41.6694	0.39573
235.907	16500.5	220.318	20350.5	228.776	9720.47	229.307	5674.49	229.275	3776.53	225.776	1750.13	223.282	1150.13	226.295	687.348	226.287	468.845	224.322	250.311	225.311	156.133	222.81	82.7966	220.304	30.7571	267.461	14.0069	259.559	1.62553	259.648	1.06703	259.709	0.84123	260.207	0.6977	42.2028	0.44984	14.1076	0.43832	11.8009	0.42448	11.424	0.40792	42.1699	0.3959
235.103	16866	219.364	21050.5	228.277	9862.16	228.315	5832.69	228.275	3883.42	224.782	1794.83	222.319	1172.61	225.289	698.668	225.335	475.327	223.785	251.967	224.314	157.729	221.817	83.7207	219.363	31.0611	266.848	14.0751	259.085	1.62637	259.167	1.06672	259.195	0.84062	259.711	0.6971	42.6885	0.44992	14.7603	0.43785	12.2098	0.42447	11.7945	0.40761	42.6709	0.39607
234.3	17153.8	218.333	21812.8	227.274	10155.9	227.782	5919.81	227.285	3993.7	223.792	1840.98	220.812	1209.89	224.322	709.807	224.329	482.444	222.818	254.765	223.777	158.628	220.793	84.7114	218.32	31.3939	266.264	14.1445	258.583	1.62732	258.678	1.06637	258.721	0.83994	259.235	0.69647	43.2004	0.44993	14.9785	0.43777	12.5874	0.42397	12.1905	0.40743	43.1598	0.39623
233.496	17558.2	217.314	22658.2	226.771	10314.4	226.784	6085.54	226.276	4109.21	222.802	1888.92	219.793	1235.8	223.309	721.691	223.317	489.479	221.825	257.645	222.784	160.291	219.797	85.6757	217.368	31.694	265.717	14.2091	258.03	1.62844	258.191	1.06605	258.228	0.83932	258.709	0.6958	43.7186	0.44992	15.3951	0.43753	12.9696	0.42381	12.5828	0.40733	43.6634	0.39642
232.693	17997.9	216.348	23454.2	225.796	10605	225.798	6256.88	225.287	4228.63	221.813	1936.91	218.843	1261.17	222.296	733.848	222.311	496.687	221.268	259.263	221.786	161.992	218.789	86.706	216.333	32.0187	265.18	14.2715	257.453	1.62931	257.661	1.06558	257.708	0.83857	258.219	0.69515	44.2142	0.44993	15.8068	0.43731	13.3972	0.4237	12.9584	0.40712	44.1687	0.39658
231.889	18447.6	215.329	24305.1	224.797	10920.8	224.8	6434.62	224.3	4351.51	220.824	1988.33	217.815	1288.47	221.288	746.426	221.767	500.61	220.279	262.268	220.803	163.765	217.785	87.74	215.369	32.3276	264.689	14.3259	256.926	1.63022	257.172	1.06517	257.21	0.83798	257.724	0.69447	44.697	0.44998	16.2411	0.4371	13.7725	0.42306	13.3728	0.40688	44.6667	0.39678
231.086	18909.5	214.368	25200.5	224.253	11107.2	223.807	6618.82	223.304	4479.21	219.778	2043.62	217.275	1303.35	220.299	759.257	220.835	507.585	219.322	265.122	219.81	165.504	216.792	88.7556	214.338	32.6529	264.169	14.3925	256.425	1.63104	256.674	1.06471	256.722	0.8373	257.234	0.69379	45.1959	0.44999	16.6776	0.43685	14.1808	0.42337	13.7493	0.4067	45.1656	0.39693
230.282	19401.7	213.332	26165.1	223.777	11278.3	223.274	6721.84	222.31	4613.3	218.797	2098.42	216.329	1330.13	219.337	771.596	219.812	515.225	218.314	268.195	219.267	166.46	215.827	89.7808	213.329	32.9834	263.68	14.4472	255.978	1.63184	256.187	1.06437	256.238	0.83668	256.706	0.69313	45.6929	0.45	17.0962	0.43662	14.8161	0.42312	14.1597	0.4065	45.6747	0.39717
229.479	19882.7	212.314	27133.9	222.799	11637.2	222.271	6918.64	221.323	4750.7	217.796	2154.75	215.303	1359.65	218.329	784.968	218.812	523.053	217.298	271.263	218.285	168.2	214.801	90.8759	212.347	33.3025	263.124	14.5157	255.489	1.63267	255.666	1.06393	255.703	0.83598	256.217	0.69248	46.2229	0.45007	17.522	0.43642	14.9561	0.42298	14.9072	0.40631	46.186	0.39735
228.675	20413.1	211.362	28112.6	221.783	12008.4	221.288	7123.22	220.773	4830.44	216.804	2213.18	214.303	1388.53	217.325	798.439	217.811	530.973	216.287	274.389	217.301	169.955	213.806	91.9549	211.313	33.6457	262.629	14.5788	254.942	1.63375	255.162	1.0635	255.205	0.83522	255.717	0.69183	46.7112	0.45014	17.9397	0.43618	15.318	0.42263	14.9366	0.40622	46.6757	0.39757
227.872	20953.7	210.334	29235.4	220.801	12404.7	220.291	7337.45	219.797	4974.96	215.816	2273.17	213.772	1404.64	216.321	812.313	216.792	539.143	215.28	277.562	216.296	171.781	212.796	93.0593	210.344	33.9621	262.126	14.6375	254.329	1.63502	254.675	1.06317	254.72	0.8346	255.23	0.69122	47.2048	0.45016	18.3636	0.43594	15.6956	0.42276	15.3122	0.40609	47.1838	0.39776
227.068	21540.1	209.367	30289.3	219.801	12815.8	219.295	7555.1	218.793	5126.94	214.774	2338.52	212.819	1433.31	215.777	819.971	215.797	547.243	214.319	280.556	215.303	173.586	211.806	94.1846	209.325	34.2943	261.626	14.7032	253.878	1.636	254.201	1.06286	254.234	0.8339	254.714	0.69074	47.6968	0.45017	18.7673	0.43577	16.0866	0.42241	15.6776	0.40601	47.6841	0.39797
226.265	22097.1	208.348	31487.3	218.789	13254.8	218.3	7786.53	217.824	5285.01	213.764	2404.46	211.81	1464.69	214.774	834.32	214.786	555.365	213.324	283.719	214.307	175.504	210.797	95.3721	208.355	34.6214	261.13	14.764	253.407	1.63692	253.663	1.06243	253.716	0.83318	254.237	0.68988	48.186	0.45025	19.2052	0.43558	16.4736	0.42258	16.0661	0.40582	48.1601	0.39818
225.461	22702.4	207.317	32802.1	217.789	13697	217.314	8021.01	216.826	5450.93	212.773	2471.07	210.8	1496.17	213.316	855.733	213.833	563.363	212.303	287.056	213.774	176.489	209.791	96.5918	207.327	34.9542	260.586	14.8328	252.956	1.63792	253.164	1.062	253.219	0.8325	253.711	0.68925	48.6956	0.45032	19.6383	0.4354	16.8537	0.42226	16.4612	0.40571	48.67	0.3984
224.658	23343.4	206.367	34059.9	216.815	14164.6	216.765	8155.94	216.274	5545.27	211.786	2540.36	210.273	1513.71	212.299	870.886	212.827	571.988	211.293	290.537	212.78	178.385	208.783	97.8237	206.368	35.2885	260.066	14.9007	252.466	1.63909	252.68	1.06165	252.722	0.83176	253.226	0.68862	49.1859	0.45035	20.0464	0.4352	17.2404	0.42207	16.8464	0.40559	49.1805	0.39861
223.854	24011.2	205.334	35407.6	215.812	14647.5	216.277	8279.72	215.296	5721.28	210.785	2611.52	208.802	1562.04	211.282	886.788	211.84	580.615	210.288	293.909	211.787	180.352	207.772	99.0766	205.345	35.6373	259.585	14.9646	252.023	1.64004	252.192	1.06116	252.23	0.83112	252.706	0.68795	49.7535	0.45045	20.4896	0.43503	17.6184	0.42183	17.2335	0.4055	49.6721	0.39885
223.051	24693.3	204.308	36820	215.283	14903.2	215.296	8536.03	214.284	5904.77	209.792	2684.36	207.79	1596.91	210.326	901.292	210.831	589.381	209.283	297.31	210.799	182.307	206.817	100.26	204.31	35.9984	259.109	15.0241	251.487	1.64113	251.661	1.06077	251.707	0.83029	252.218	0.68727	50.2178	0.45049	20.9012	0.43487	18.0108	0.42137	17.6329	0.40537	50.1838	0.39903
222.247	25363.7	203.345	38314.1	214.281	15418.1	214.306	8809.18	213.307	6093.92	208.798	2759.73	206.794	1631.94	209.325	916.84	209.822	598.32	208.275	300.791	209.808	184.291	205.81	101.572	203.341	36.3354	258.657	15.0823	250.96	1.64225	251.175	1.06035	251.214	0.82963	251.72	0.68667	50.7026	0.45055	21.3365	0.43471	18.4046	0.42169	18.0141	0.40532	50.6857	0.39926
221.444	26109.9	202.32	39870.4	213.293	15950.6	213.771	8957.81	212.301	6296.17	207.806	2836.39	205.787	1667.42	208.321	932.762	208.81	607.444	207.775	302.572	209.279	185.394	204.8	102.948	202.317	36.7081	258.22	15.136	250.415	1.64348	250.705	1.05989	250.713	0.82892	251.232	0.686	51.2079	0.45056	21.7552	0.43454	18.8012	0.4213	18.4166	0.40516	51.1642	0.3995
220.64	26875.9	201.368	41348.1	212.284	16524.3	212.793	9242.09	211.302	6504.78	206.798	2916.97	204.777	1703.77	207.317	948.999	208.272	612.271	206.783	306.086	208.316	187.346	203.813	104.385	201.299	37.0791	257.709	15.204	249.984	1.64453	250.194	1.05939	250.238	0.8282	250.727	0.68541	51.7318	0.45067	22.1707	0.43438	19.1727	0.4218	18.8004	0.4051	51.6841	0.39974
219.836	27662	200.352	43025.7	211.297	17107.8	211.81	9535.29	210.312	6721.38	205.807	3000.71	203.843	1738.5	206.31	965.31	207.283	621.191	205.833	309.541	207.791	188.475	202.803	105.837	200.347	37.4417	257.184	15.2715	249.538	1.64553	249.664	1.05889	249.709	0.82744	250.203	0.68465	52.2067	0.45076	22.5966	0.43421	19.5828	0.4215	19.1959	0.40499	52.1821	0.39995
219.033	28502.7	199.318	44808.7	210.303	17723.7	210.804	9850.25	209.767	6841.49	204.808	3085.25	202.807	1777.12	205.303	981.773	206.337	629.739	204.815	313.266	206.789	190.569	201.794	107.344	199.318	37.8249	256.688	15.3392	249.04	1.64654	249.166	1.05848	249.229	0.82672	249.719	0.68404	52.707	0.45085	23.0612	0.43404	19.9587	0.42145	19.5915	0.40489	52.6898	0.40017
218.229	29379.6	198.367	46575.6	209.761	18080.3	210.265	10025.9	208.781	7070.78	203.821	3172.99	201.806	1815.86	204.282	998.494	205.318	638.996	203.801	317.022	205.804	192.702	200.843	108.804	198.378	38.1919	256.196	15.3989	248.465	1.64784	248.68	1.05802	248.722	0.82601	249.228	0.68345	53.2062	0.4509	23.4857	0.43396	20.3589	0.42152	19.9724	0.4048	53.1909	0.40039
217.426	30227.7	197.343	48471.5	208.783	18721.2	209.785	10185	207.792	7308.47	202.819	3261.84	200.797	1855.74	203.329	1014.66	204.316	648.39	202.807	320.776	204.806	194.911	199.778	110.491	197.33	38.604	255.569	15.4862	247.995	1.649	248.192	1.05746	248.202	0.82522	248.701	0.68273	53.7006	0.45094	23.8975	0.4338	20.7438	0.42111	20.3724	0.40478	53.6727	0.40063
216.622	31178.6	196.314	50542.9	207.794	19413.5	208.787	10522	206.8	7556.78	202.27	3312.47	199.322	1915.19	202.328	1031.85	203.31	657.887	201.787	324.709	203.806	197.13	198.774	112.145	196.311	39.0114	254.915	15.5654	247.494	1.65007	247.678	1.05704	247.719	0.82451	248.209	0.68208	54.2043	0.45105	24.3103	0.43367	21.1254	0.42137	20.7559	0.40462	54.1668	0.40089
215.819	32118.3	195.35	52502.6	207.252	19791.9	207.793	10870.6	206.286	7692.44	201.269	3404.59	198.315	1957.35	201.303	1049.89	202.293	667.805	200.779	328.721	202.816	199.371	197.813	113.777	195.361	39.4102	254.387	15.638	246.986	1.65122	247.196	1.0565	247.217	0.82376	247.722	0.68142	54.7003	0.45114	24.7628	0.43351	21.5308	0.42095	21.1354	0.40457	54.6816	0.40113
215.015	32879.1	194.34	54668.8	206.318	20485.2	207.255	11071.2	205.274	7957.04	200.28	3500.46	197.313	1999.47	200.307	1067.6	201.277	677.808	199.77	332.779	202.27	200.669	196.817	115.498	194.319	39.8446	253.759	15.7163	246.494	1.65224	246.681	1.05592	246.73	0.82302	247.263	0.6809	55.2054	0.45122	25.192	0.43337	21.9185	0.42115	21.5334	0.40457	55.1636	0.40136
214.212	33857.2	193.312	57009.5	205.326	21240.4	206.319	11424.6	204.275	8240.93	199.272	3599.94	196.307	2042.38	199.287	1086	200.318	687.251	198.82	336.625	201.778	201.818	195.807	117.318	193.354	40.2559	253.083	15.8113	245.998	1.65338	246.159	1.05541	246.201	0.82227	246.712	0.68009	55.7144	0.45133	25.6058	0.43328	22.3051	0.4213	21.9177	0.40445	55.6711	0.40162
213.408	34966.7	192.344	59467.7	204.777	21699.5	205.271	11843.3	203.285	8526.48	198.299	3699.79	195.301	2086.82	198.28	1104.43	199.326	697.101	197.813	340.965	200.78	204.194	194.813	119.121	192.318	40.7037	252.545	15.8876	245.366	1.65481	245.675	1.05493	245.714	0.82152	246.21	0.67937	56.2189	0.4514	26.0224	0.43314	22.6825	0.42108	22.2901	0.4044	56.1766	0.40182
212.605	36028.2	191.316	62032	203.786	22520.8	204.311	12232.8	202.288	8826.91	197.29	3803.98	194.291	2132.4	197.313	1122.87	198.318	707.39	196.806	345.273	199.788	206.63	193.784	121.098	191.363	41.1477	252.019	15.9634	244.805	1.65591	245.181	1.05437	245.219	0.82078	245.726	0.67879	56.7034	0.45152	26.4611	0.43304	23.0877	0.4208	22.6745	0.40434	56.6845	0.40214
211.801	37226.6	190.307	64773.2	202.796	23402.4	203.768	12462	201.288	9147.15	196.28	3909.93	193.338	2176.09	196.318	1142.12	197.775	712.978	195.796	349.796	198.789	209.136	192.794	123.08	190.345	41.61	251.526	16.0305	244.304	1.65698	244.689	1.05378	244.729	0.81998	245.238	0.6782	57.2106	0.45156	26.875	0.43293	23.4762	0.42074	23.0732	0.40425	57.1751	0.40236
210.998	38098.2	189.302	67473.1	201.798	24304.5	202.777	12896.5	200.306	9474.7	195.286	4021.26	192.329	2223.71	195.308	1161.82	196.821	722.936	194.805	354.262	197.81	211.702	191.788	125.243	189.32	42.0946	251.087	16.095	243.801	1.6581	244.164	1.05322	244.218	0.8193	244.704	0.67747	57.7484	0.45168	27.2864	0.4328	23.8533	0.4206	23.4573	0.40418	57.6873	0.4026
210.194	39269.6	188.357	70262.3	201.265	24822.1	201.808	13348.2	199.313	9813.43	194.302	4133.21	191.308	2272.34	193.833	1191.11	195.811	733.727	193.803	358.92	196.81	214.293	190.787	127.393	188.351	42.5577	250.567	16.171	243.307	1.65917	243.697	1.05266	243.711	0.81848	244.217	0.67684	58.2112	0.45182	27.7144	0.43266	24.2317	0.42056	23.8438	0.40421	58.1861	0.40286
209.391	40628.4	187.348	73318	200.326	25747.9	200.79	13827.2	198.313	10171.1	193.312	4250.03	190.299	2322.67	192.82	1211.83	194.805	744.646	192.786	363.819	195.819	217.033	189.766	129.596	187.329	43.0476	250.021	16.2511	242.806	1.66028	243.178	1.05205	243.222	0.81771	243.748	0.67627	58.7192	0.4519	28.1471	0.43263	24.6357	0.42033	24.2186	0.40413	58.6658	0.40308
208.587	41992	186.382	76535.6	199.28	26827.9	199.791	14318.3	197.768	10372	192.752	4316.8	189.302	2372.86	191.811	1233.05	193.811	755.743	191.781	368.7	194.815	219.816	188.814	131.714	186.363	43.5296	249.547	16.3187	242.251	1.66134	242.69	1.05154	242.734	0.81701	243.232	0.67554	59.2189	0.45196	28.55	0.43253	25.0258	0.42019	24.6221	0.40415	59.1747	0.40338
207.784	43433.8	185.347	80056.3	198.288	27896	198.788	14835.8	196.783	10753.2	191.773	4438	188.285	2425.43	190.805	1254.55	192.782	767.367	190.779	373.649	194.268	221.359	187.802	134.113	185.33	44.0558	249.002	16.4026	241.766	1.6624	242.159	1.05092	242.203	0.81613	242.712	0.67492	59.709	0.45209	28.9721	0.4324	25.4033	0.42066	25.0133	0.40406	59.6844	0.40365
206.98	44923.2	184.301	83757.4	197.29	28995	197.796	15380.3	195.779	11147.9	190.828	4556.26	187.341	2475.55	189.797	1276.52	191.792	778.821	189.778	378.745	193.779	222.833	186.797	136.55	184.362	44.5673	248.397	16.4913	241.322	1.66323	241.658	1.05024	241.709	0.8154	242.213	0.67426	60.2139	0.45221	29.4023	0.43231	25.787	0.4203	25.3939	0.404	60.1685	0.4039
206.177	46490.9	183.357	87391.6	196.749	29639.9	196.797	15950.1	195.285	11354.8	190.277	4629.26	186.317	2531.69	188.776	1299.01	190.775	791.063	188.829	383.755	192.787	225.773	185.838	138.958	183.333	45.1227	247.868	16.5712	240.807	1.66427	241.185	1.04972	241.222	0.81464	241.724	0.67358	60.698	0.4523	29.8331	0.43222	26.1736	0.41984	25.7713	0.40402	60.6894	0.40418
205.373	48028.3	182.316	91463.5	195.823	30796	196.27	16252.4	194.291	11773.4	189.279	4761.98	185.324	2586.82	187.825	1321.06	189.819	802.572	187.832	389.07	191.784	228.846	184.294	142.977	182.3	45.6764	247.35	16.6512	240.308	1.66521	240.687	1.04915	240.746	0.81391	241.196	0.67286	61.1952	0.45242	30.2622	0.43216	26.5584	0.41973	26.1765	0.40395	61.1937	0.40452
204.57	49779.8	181.361	95569.3	195.255	31512.6	195.276	16864	193.756	12006.1	188.278	4899.61	184.316	2643.61	186.808	1344.56	188.829	814.77	186.831	394.543	190.79	232.019	183.286	145.694	181.359	46.2091	246.798	16.7402	239.823	1.66609	240.166	1.04848	240.204	0.81308	240.713	0.67227	61.7157	0.45258	30.6838	0.43208	26.9459	0.4198	26.5644	0.40398	61.6646	0.40475
203.766	51601.7	180.335	100055	194.775	32115.8	194.28	17489.7	193.258	12224.5	187.277	5040.09	183.29	2703.48	185.792	1369.04	187.809	827.464	185.823	400.227	189.782	235.228	182.293	148.431	180.334	46.8021	246.305	16.814	239.329	1.667	239.665	1.04782	239.706	0.81233	240.211	0.67165	62.2072	0.45267	31.1176	0.43201	27.3267	0.42007	26.9547	0.40395	62.1744	0.40494
202.963	53464.6	179.301	104814	193.781	33441.2	193.301	18131.7	192.781	12446.7	186.299	5186.63	182.301	2763.01	184.773	1393.79	186.816	840.286	185.283	403.344	188.794	238.548	181.286	151.32	179.354	47.3688	245.849	16.8839	238.77	1.66802	239.181	1.04726	239.221	0.81157	239.725	0.67103	62.707	0.45276	31.5619	0.43197	27.7248	0.42022	27.3326	0.40394	62.6711	0.40527
202.159	54846.2	178.297	109787	192.786	34817.5	192.307	18822.6	191.793	12907.2	185.306	5336.6	181.293	2824.41	183.822	1417.92	186.253	847.627	184.282	409.265	187.797	242.041	180.275	154.285	178.361	47.9704	245.321	16.9672	238.186	1.66911	238.694	1.04663	238.742	0.81083	239.238	0.67032	63.2261	0.45288	31.9867	0.43185	28.1125	0.41983	27.7323	0.40393	63.1752	0.40558
201.356	56762.3	177.348	114726	191.8	36275	191.287	19563.7	190.8	13395.2	184.309	5494.51	180.286	2887.66	182.795	1444.42	185.321	860.282	183.271	415.382	186.8	245.592	179.316	157.228	177.318	48.6005	244.811	17.0518	237.712	1.66993	238.163	1.04594	238.235	0.81004	238.716	0.66969	63.6842	0.45301	32.4105	0.43184	28.5057	0.41991	28.1238	0.40389	63.7166	0.40586
200.552	58858	176.344	120340	191.263	37076.5	190.292	20314	189.797	13899.5	183.32	5652.62	179.781	2920.33	181.795	1470.75	184.762	867.81	182.274	421.515	185.811	249.233	178.315	160.293	176.307	49.2291	244.249	17.1426	237.236	1.67081	237.663	1.04521	237.716	0.80923	238.209	0.66904	64.1985	0.45321	32.814	0.43174	28.8942	0.41961	28.5092	0.40389	64.1719	0.40615
199.749	60418.7	175.313	126251	190.783	37828.3	189.289	21110.8	188.792	14435.7	182.274	5827.35	178.784	2985.37	180.776	1498.22	183.769	881.856	181.32	427.524	184.81	253.023	177.314	163.528	175.339	49.8545	243.731	17.2199	236.768	1.67158	237.185	1.04461	237.224	0.80844	237.74	0.66842	64.6863	0.45327	33.2542	0.43171	29.2823	0.41985	28.89	0.40391	64.6836	0.40646
198.945	62576.1	174.366	131963	189.793	39387.2	188.787	21511.2	187.808	14982.9	181.286	5999.11	177.836	3049.17	179.829	1524.56	182.818	895.325	180.305	434.306	183.802	256.984	176.317	166.773	174.29	50.5158	243.121	17.326	236.319	1.67224	236.703	1.04395	236.737	0.80773	237.232	0.66776	65.203	0.45344	33.6961	0.43167	29.6799	0.41957	29.2816	0.40389	65.1729	0.40671
198.142	64999.6	173.336	138534	188.788	41059.9	187.791	22376.1	186.802	15568.4	180.294	6176.72	176.827	3118.71	178.822	1553.71	181.825	910.315	179.313	441.009	182.802	260.992	175.309	170.18	173.349	51.1496	242.521	17.4201	235.812	1.673	236.172	1.04322	236.205	0.80688	236.75	0.66714	65.7064	0.45355	35.0263	0.43163	30.0644	0.41943	29.6794	0.40394	65.6719	0.40699
197.338	67356.7	172.311	145701	187.802	42747.1	186.787	23270.7	186.273	15880	179.301	6359.85	176.279	3157.12	177.805	1583.32	180.818	925.461	178.773	444.842	181.817	265.119	174.302	173.671	172.32	51.8429	242.011	17.5044	235.259	1.67389	235.672	1.0425	235.708	0.80609	236.228	0.66649	66.2275	0.45367	34.9215	0.43163	30.449	0.41971	30.0659	0.40396	66.1634	0.40732
196.535	69955.1	171.365	152486	186.812	44593.5	185.801	24186.7	185.277	16494.1	178.316	6550.69	175.321	3227.13	176.797	1614.03	179.792	941.286	177.828	451.659	180.803	269.396	173.291	177.285	171.356	52.4977	241.535	17.5801	234.744	1.67463	235.212	1.04176	235.22	0.80536	235.72	0.66582	66.6932	0.45379	35.0481	0.43163	30.8302	0.41993	30.4404	0.40394	66.7034	0.40763
195.731	72782.1	170.336	160390	186.268	45636.7	184.795	25186.6	184.289	17141.8	177.269	6758.93	174.287	3304.42	175.792	1645.11	178.803	957.023	176.816	459.051	179.813	273.873	172.284	180.963	170.328	53.223	240.979	17.6685	234.211	1.67534	234.663	1.041	234.74	0.80463	235.242	0.66515	67.1948	0.45398	35.296	0.43163	31.2271	0.42024	30.8244	0.40393	67.1635	0.40786
194.928	75705.1	169.369	168226	185.29	47573.3	184.263	25728.6	183.298	17815.1	176.28	6964.41	173.287	3380.63	174.781	1677.37	177.794	973.489	175.822	466.557	178.815	278.514	171.278	184.739	169.356	53.8992	240.379	17.7746	233.744	1.67598	234.175	1.0403	234.213	0.80376	234.705	0.66453	67.6981	0.45409	33.8589	0.4316	31.6248	0.42009	31.2261	0.40397	67.681	0.40821
194.124	78698.9	168.341	177003	184.301	49543.9	183.78	26232.2	182.305	18517	175.286	7178.52	172.28	3461.31	173.773	1710.96	176.789	990.371	174.788	474.608	177.813	283.251	170.314	188.441	168.325	54.6437	239.841	17.8821	233.285	1.6766	233.676	1.03959	233.715	0.80296	234.22	0.66389	68.2059	0.45426	35.2284	0.43152	32.0049	0.41997	31.6204	0.40395	68.1936	0.40853
193.321	81824	167.333	186131	183.761	50713.8	182.783	27296.5	181.308	19260.4	174.301	7400.65	171.319	3539.62	172.816	1743.09	175.841	1006.91	173.8	482.52	176.814	288.1	169.312	192.392	167.374	55.3511	239.36	17.9499	232.765	1.67719	233.189	1.03882	233.227	0.8022	233.732	0.6632	68.7214	0.45436	36.0421	0.43145	32.3801	0.4194	32.0023	0.404	68.6738	0.40884
192.517	84849.6	166.303	195713	183.278	51765	181.787	28433.3	180.764	19675.1	173.31	7631.17	170.306	3625.09	171.809	1778.61	174.826	1024.85	172.789	490.918	176.27	290.778	168.315	196.378	166.34	56.1278	238.843	18.0377	232.323	1.67766	232.67	1.03805	232.697	0.80133	233.243	0.66261	69.2156	0.45455	36.7669	0.4314	32.7655	0.41976	32.3817	0.40402	69.189	0.40909
191.714	88370.2	165.345	205512	182.282	53988.9	180.792	29616.6	179.782	20464.2	172.318	7870.45	169.76	3672.82	170.8	1815.14	173.834	1042.91	171.768	499.726	175.291	295.917	167.318	200.487	165.3	56.9013	238.321	18.1294	231.875	1.67813	232.161	1.03733	232.214	0.80064	232.734	0.66197	69.6936	0.45465	37.3696	0.43138	33.3185	0.41981	32.7604	0.40403	69.6858	0.40943
190.91	92040.7	164.32	216552	181.278	56379.1	180.252	30289.9	178.79	21282.1	171.274	8132.91	168.816	3756.86	169.794	1852.26	172.823	1061.83	170.822	507.982	174.286	301.136	166.296	204.809	164.346	57.6421	237.773	18.2253	231.403	1.67868	231.684	1.03659	231.711	0.7998	232.21	0.66129	70.2076	0.45484	37.889	0.43134	35.478	0.41972	33.1516	0.40403	70.1915	0.40974
190.107	95879.4	163.341	227667	180.286	58844.2	179.756	30911.4	177.814	22150.1	170.283	8392.99	167.789	3851.51	168.785	1891.24	171.813	1081.53	169.817	517.09	173.298	306.526	165.297	209.07	163.309	58.4412	237.313	18.3085	230.901	1.67917	231.186	1.03581	231.241	0.7991	231.722	0.66062	70.711	0.4549	38.3753	0.43129	35.0025	0.41977	33.565	0.40408	70.6714	0.41002
189.303	99639.8	162.31	240193	179.765	60243.5	179.274	31563.7	176.798	23059.7	169.29	8662.14	166.788	3947.38	167.777	1931.57	170.811	1101.68	169.278	522.056	172.312	312.012	164.29	213.431	162.348	59.2112	236.864	18.3869	230.466	1.67956	230.667	1.03504	230.705	0.79813	231.237	0.65998	71.1988	0.45511	38.8306	0.43128	34.9315	0.41972	35.2051	0.40414	71.1885	0.41035
188.5	103791	161.38	251867	179.275	61544.2	178.291	32933.9	175.301	24529.9	168.304	8943.58	165.793	4044.15	166.837	1970.46	169.798	1122.42	168.774	526.795	171.765	315.09	163.285	217.957	161.316	60.0333	236.243	18.4992	229.956	1.67999	230.167	1.03425	230.208	0.79739	230.716	0.65934	71.7028	0.45525	39.2861	0.43129	35.04	0.41981	35.0086	0.40416	71.6698	0.41064
187.696	108242	160.339	265702	178.285	64313.6	177.284	34378.3	174.295	25578	167.315	9235.32	164.786	4147.03	165.796	2014.24	168.812	1143.52	167.785	536.308	170.785	320.865	162.279	222.585	160.367	60.7931	235.671	18.6053	229.459	1.68046	229.67	1.03354	229.722	0.7966	230.209	0.65862	72.2107	0.45541	39.7305	0.43127	35.2591	0.41979	35.0287	0.40411	72.1955	0.411
186.893	112798	159.306	280022	177.295	67249.7	176.286	35880.4	173.292	26653.4	166.27	9557.05	163.769	4255.54	164.79	2058.91	168.274	1155.18	166.785	546.169	169.797	326.835	161.328	227.031	159.344	61.6323	235.175	18.6962	228.98	1.68095	229.219	1.03286	229.232	0.79581	229.733	0.65799	72.7593	0.45563	40.1605	0.43123	35.5503	0.41974	35.1713	0.40416	72.6776	0.41127
186.089	116190	158.3	294668	176.309	70389.8	175.302	37485.7	172.294	27798.5	165.315	9864.58	163.262	4311.08	163.787	2104.41	167.326	1176.01	165.785	556.308	168.793	332.908	160.773	229.693	158.329	62.4663	234.595	18.8015	228.533	1.68119	228.663	1.0319	228.722	0.79501	229.229	0.65737	73.2385	0.45577	40.5842	0.43128	34.9075	0.41976	35.4006	0.40417	73.1772	0.41162
185.286	120787	157.336	310127	175.283	73798.1	174.296	39170.7	171.297	29010.5	164.321	10196.8	162.317	4416.42	162.771	2152.08	166.758	1189.07	164.778	566.923	167.791	339.157	159.77	234.583	157.354	63.2799	234.089	18.8971	227.933	1.68153	228.167	1.03109	228.202	0.79421	228.715	0.65662	73.7164	0.45591	40.9918	0.43129	35.7339	0.41974	34.2316	0.40415	73.6878	0.41198
184.482	125958	156.376	325514	174.275	77319.7	173.302	40942.3	170.293	30258.8	163.285	10563.3	161.777	4478.64	161.822	2198.25	165.815	1210.92	163.818	577.195	166.799	345.659	158.82	239.202	156.328	64.1606	233.52	19.0054	227.397	1.68191	227.68	1.03033	227.74	0.79352	228.216	0.65601	74.2231	0.45605	41.4051	0.43131	36.4456	0.41976	35.2657	0.40427	74.1957	0.4123
183.679	131407	155.338	343020	173.283	80925	172.268	42897.4	169.301	31587	162.294	10926.6	160.822	4591.12	160.8	2249.19	164.797	1235.55	162.812	588.489	165.799	352.293	157.807	244.278	155.309	65.0293	233.03	19.0997	226.806	1.68226	227.192	1.02951	227.232	0.79264	227.735	0.65537	74.6897	0.45622	41.8099	0.43127	37.0531	0.4198	36.0003	0.40436	74.6897	0.41259
182.875	137144	154.32	360052	172.299	84767.6	171.275	44896.4	168.757	32331.3	161.301	11307.8	159.815	4713.73	159.793	2302.09	163.803	1260.09	162.264	594.83	164.812	359.006	156.798	249.468	154.351	65.8673	232.51	19.2019	226.223	1.68254	226.673	1.02866	226.702	0.79174	227.202	0.65472	75.1972	0.45639	42.2409	0.43129	37.5783	0.4198	36.6846	0.4044	75.1736	0.41293
182.072	143292	153.302	379017	171.304	88913	170.29	46949.5	168.281	33019	160.309	11705.3	158.809	4842.51	158.782	2356.39	162.797	1286.18	161.32	605.903	164.274	362.724	155.786	254.832	153.312	66.7693	232.048	19.2901	225.745	1.68273	226.172	1.02787	226.221	0.79099	226.714	0.65405	75.7256	0.45655	42.6748	0.43131	38.0411	0.41978	37.2582	0.40455	75.6915	0.41327
181.268	149773	152.356	396942	170.762	91214.2	169.293	49151.3	167.28	34460.9	159.755	11935.9	157.796	4974.77	157.811	2410.9	161.785	1312.98	160.758	612.291	163.297	369.66	154.823	259.966	152.374	67.6001	231.511	19.3909	225.272	1.68285	225.711	1.02715	225.726	0.79021	226.218	0.65338	76.2218	0.45667	43.0918	0.43135	38.4745	0.41989	37.7661	0.40456	76.1728	0.41359
180.465	154139			170.276	93293.7	168.299	51519.5	166.283	36006.7	158.775	12356.3	156.772	5117.09	156.816	2468.72	160.781	1340.37	159.823	623.703	162.29	376.756	154.256	263.027	151.344	68.5382	231.024	19.496	224.734	1.68308	225.168	1.02619	225.23	0.7894	225.739	0.6528	76.7222	0.45691	43.5133	0.4313	38.8874	0.41984	38.2179	0.40468	76.6684	0.41385
179.661	160517			169.29	97870.6	167.291	53956.2	165.287	37608.1	157.792	12797.3	155.831	5251.26	155.786	2530.54	160.272	1354.48	158.82	636.147	161.293	384.153	153.324	268.203	150.323	69.4666	230.519	19.5944	224.272	1.68317	224.668	1.02533	224.708	0.78852	225.219	0.65212	77.2087	0.45706	43.9233	0.43137	39.3099	0.41989	38.6452	0.40474	77.1869	0.41425
178.858	167856			168.296	102798	166.309	56580.6	164.297	39298.9	156.794	13263.6	155.278	5334.42	154.786	2592.78	159.343	1381.48	157.81	648.96	160.3	391.507	152.326	273.967	149.357	70.3534	229.999	19.7037	223.806	1.68326	224.17	1.02441	224.222	0.78774	224.7	0.65152	77.7152	0.45722	44.9428	0.43139	39.7218	0.41994	39.0511	0.40487	77.6687	0.41459
178.054	175397			167.307	107950	165.307	59323.1	163.31	41072.3	155.801	13752.1	154.264	5487.33	153.768	2658.42	158.334	1411.38	156.801	661.886	159.3	399.208	151.328	279.801	148.337	71.2935	229.5	19.7991	223.298	1.68339	223.694	1.02369	223.727	0.78694	224.217	0.65087	78.2059	0.45743	44.9988	0.43141	40.1119	0.41995	39.4772	0.40493	78.202	0.41496
177.251	183144			166.311	113572	164.765	60905.6	162.755	42118	154.823	14259.7	153.31	5639.51	152.81	2722.24	157.302	1442.86	155.793	675.319	158.315	406.96	150.774	282.962	147.374	72.1756	229.028	19.8961	222.727	1.68347	223.164	1.02279	223.197	0.78608	223.732	0.65023	78.7066	0.45758	45.3154	0.43142	40.4908	0.42005	39.8783	0.40502	78.6831	0.41532
176.447	191463			165.289	119467	163.777	63908.4	161.773	44047.6	153.809	14799.9	152.289	5809.1	151.827	2791.25	156.316	1474.31	154.782	689.121	157.779	411.165	149.833	288.566	146.346	73.1452	228.455	20.02	222.259	1.68355	222.676	1.02207	222.718	0.7853	223.225	0.64957	79.2267	0.45777	45.6883	0.43146	40.8613	0.42001	40.2619	0.40518	79.168	0.41562
175.644	200115			164.305	125562	162.77	67127.5	160.781	46056.1	152.81	15355.3	151.283	5980.66	150.789	2865.85	155.778	1492	153.775	703.131	156.774	419.218	148.826	294.755	145.327	74.123	227.936	20.1226	221.753	1.68364	222.177	1.02128	222.214	0.78446	222.777	0.64898	79.6944	0.45792	46.0717	0.43151	41.2302	0.42009	40.6409	0.40521	79.6864	0.41598
174.84	209633			163.765	129100	161.788	70505.5	159.787	48169.5	152.266	15678	150.774	6070.51	149.8	2940.71	154.823	1523.8	152.84	716.806	155.778	427.541	147.816	301.039	144.35	75.0444	227.408	20.2379	221.329	1.68362	221.69	1.02044	221.729	0.78363	222.3	0.64828	80.2595	0.45817	46.4779	0.43157	41.5999	0.42013	41.0111	0.40528	80.1743	0.41634
174.037	219499			162.771	135875	160.792	74080.8	158.79	50417.3	151.775	15968.3	149.818	6245.16	148.8	3019.03	153.813	1558.8	151.82	731.615	154.796	435.795	146.799	307.505	143.314	76.0419	226.954	20.3271	220.88	1.68362	221.158	1.0195	221.227	0.78289	221.751	0.64766	80.727	0.45831	46.8813	0.43157	41.977	0.42015	41.3797	0.40533	80.6752	0.41664
173.233	228984			162.283	139343	159.807	77858.8	157.798	52797.6	151.284	16267	148.811	6434.32	147.79	3102.68	153.257	1578.69	150.822	746.906	153.813	444.376	145.782	314.164	142.35	76.9877	226.471	20.4339	220.349	1.68358	220.656	1.01863	220.706	0.78201	221.208	0.64686	81.197	0.45849	47.3	0.43163	42.3825	0.42018	41.7465	0.4054	81.1905	0.41701
172.43	239830			161.286	146608	159.267	80064.2	156.799	55318.5	150.748	16607.9	147.783	6639.13	146.784	3188.35	152.769	1596.31	149.818	762.418	153.274	448.898	144.792	320.726	141.322	77.9697	225.963	20.5441	219.804	1.68355	220.183	1.01787	220.209	0.78122	220.712	0.64621	81.7178	0.45867	47.7201	0.43167	42.7807	0.42028	42.1282	0.4055	81.6757	0.41733
171.626	247782			160.294	154597	158.273	84205.2	155.8	57954.2	149.811	17220.4	146.781	6850.44	145.822	3273.25	151.816	1631.79	149.275	770.873	152.276	457.768	143.779	327.513	140.344	78.9458	225.413	20.6564	219.237	1.68343	219.696	1.01695	219.735	0.78038	220.223	0.6455	82.209	0.45887	48.1534	0.43168	43.1682	0.42029	42.5253	0.40563	82.169	0.41769
170.823	258536			159.314	162893	157.299	88550.5	154.817	60689.4	148.822	17899.3	145.789	7065.76	144.806	3367.12	151.276	1652.55	148.325	785.66	151.281	466.623	142.819	334.048	139.355	79.9563	224.925	20.7638	218.717	1.68331	219.167	1.01611	219.218	0.77956	219.705	0.64484	82.7012	0.45904	48.6016	0.43172	43.5463	0.42028	42.9129	0.40568	82.691	0.41804
170.019	271247			158.315	171886	156.303	93312.4	154.278	62298.2	147.819	18620.9	144.832	7284.06	143.794	3464.25	150.774	1672.14	147.315	801.947	150.293	475.633	142.28	337.833	138.363	80.9513	224.426	20.8746	218.284	1.68323	218.673	1.01525	218.706	0.77877	219.209	0.64421	83.2241	0.45927	49.0336	0.43176	43.9283	0.42035	43.3005	0.40581	83.177	0.41842
169.216	283949			157.283	181502	155.292	98379.4	153.28	65329.3	146.818	19367.7	143.809	7528.65	142.783	3565.91	149.811	1710.36	146.751	811.208	149.753	480.611	141.324	344.629	137.336	82.0049	223.95	20.9796	217.843	1.68317	218.182	1.01439	218.219	0.77787	218.709	0.64352	83.7273	0.45944	49.4702	0.43187	44.8038	0.42045	43.6842	0.40587	83.6727	0.41879
168.412	296726			156.297	191495	154.313	103670	152.275	68539.4	146.285	19791	143.266	7664.2	141.778	3673.69	148.807	1751.9	145.818	826.947	148.817	489.418	140.321	352.028	136.361	82.9599	223.429	21.0932	217.302	1.68302	217.693	1.01344	217.735	0.7771	218.23	0.64292	84.2195	0.45962	49.8915	0.4319	44.9448	0.42057	44.0629	0.40596	84.1862	0.41915
167.609	310787			155.312	201952	153.3	109392	151.275	71956	145.294	20598.2	142.317	7904.32	140.815	3777.96	147.805	1795.34	144.829	844.521	148.268	494.617	139.314	359.514	135.347	84.015	222.924	21.2069	216.762	1.68288	217.174	1.01263	217.21	0.77617	217.704	0.64223	84.6914	0.45979	50.3404	0.43196	45.2195	0.42055	44.9094	0.40612	84.6942	0.41951
166.805	325803			154.778	207828	152.293	115458	150.298	75464.8	144.304	21445.4	141.302	8173.64	139.797	3893.58	146.781	1841.36	143.823	862.245	147.776	499.249	138.303	367.163	134.317	85.1192	222.392	21.3269	216.283	1.6827	216.678	1.01176	216.715	0.77543	217.222	0.64157	85.2116	0.46002	50.7811	0.432	45.5563	0.42062	45.0309	0.40618	85.1741	0.41988
166.002	336778			153.779	219509	151.295	121976	149.307	79180.7	143.299	22357.4	140.339	8441.4	138.805	4013.05	145.826	1885.28	143.27	871.891	146.785	508.845	137.3	374.965	133.35	86.1142	221.895	21.4394	215.784	1.68254	216.205	1.01088	216.226	0.77456	216.709	0.64087	85.72	0.45973	51.2063	0.43208	45.915	0.42072	45.3332	0.40635	85.7166	0.42026
165.198	351411			152.803	231790	150.314	128679	148.304	83288.4	142.757	22862.7	139.314	8743.41	137.798	4139.24	144.799	1935.22	142.273	890.193	145.781	518.816	136.287	382.945	132.337	87.1531	221.376	21.5579	215.293	1.68235	215.666	1.00995	215.701	0.77373	216.219	0.64023	86.2081	0.46042	51.6314	0.43215	46.2858	0.42068	45.6813	0.40642	86.1752	0.42055
164.395	368218			152.259	238532	149.314	136029	147.316	87485.4	141.786	23812.4	138.314	9050.84	136.788	4270.16	143.776	1986.85	141.317	907.977	144.776	528.822	135.277	391.048	131.367	88.1415	220.899	21.6694	214.81	1.68219	215.179	1.0091	215.214	0.77291	215.706	0.63955	86.7116	0.46063	52.0454	0.43221	46.6595	0.42078	46.0347	0.40653	86.6743	0.42092
163.591	384181			151.284	251472	148.77	140202	146.766	89932.2	140.797	24832.4	137.779	9221.29	135.778	4406.56	142.779	2039.58	140.306	927.114	143.792	538.941	134.335	398.823	130.327	89.2384	220.365	21.7854	214.318	1.68194	214.677	1.0082	214.713	0.77204	215.204	0.63892	87.2554	0.46082	52.4569	0.43228	47.043	0.42087	46.4017	0.40663	87.1943	0.42129
162.788	401443			150.272	265758	147.791	148084	145.787	94527.3	139.808	25897.4	136.821	9539.15	134.773	4550.23	141.819	2090.59	139.314	946.883	142.777	549.448	133.318	407.257	129.365	90.2299	219.746	21.9338	213.849	1.68178	214.194	1.00725	214.228	0.77132	214.732	0.63826	87.7104	0.46103	52.8724	0.43235	47.4223	0.42093	46.7689	0.40678	87.6824	0.42168
161.984	417584			149.283	280551	146.798	156577	144.793	99419.2	138.819	27023	135.812	9888.77	133.834	4689.52	140.819	2147.58	138.296	966.881	141.776	559.97	132.328	415.857	128.348	91.3271	219.2	22.0586	213.353	1.68158	213.665	1.00642	213.707	0.77038	214.237	0.63763	88.2216	0.46121	53.2833	0.43243	47.8021	0.42098	47.1486	0.4068	88.1785	0.42202
161.181	429986			148.298	296114	145.808	165771	143.8	104582	138.274	27666	134.802	10259.1	132.829	4846.8	139.823	2206.94	137.289	987.384	140.779	570.821	131.318	424.578	127.317	92.4136	218.641	22.2029	212.836	1.68131	213.168	1.00552	213.223	0.76956	213.709	0.63685	88.7029	0.46137	53.7006	0.4325	48.2003	0.42106	47.5252	0.40697	88.6929	0.42239
160.377	449087			147.3	311839	144.806	175418	142.781	110148	137.271	28896.2	133.793	10644.5	131.82	5009.66	139.262	2240.1	136.287	1008.08	139.797	581.493	130.78	429.355	126.357	93.4372	218.117	22.3243	212.389	1.68102	212.683	1.0046	212.722	0.76876	213.21	0.63623	89.2151	0.46163	54.1119	0.43258	48.6061	0.42116	47.9055	0.40709	89.1811	0.42274
159.574	472123			146.314	328045	143.815	185688	141.806	115972	136.28	30183.4	132.77	11063.9	130.813	5178.57	138.768	2271.37	135.322	1028.19	138.784	592.633	129.823	437.916	125.34	94.5303	217.62	22.445	211.929	1.68087	212.164	1.00371	212.229	0.76785	212.755	0.63565	89.6983	0.46179	54.5332	0.43264	48.9943	0.42125	48.3031	0.40721	89.6699	0.42315
158.77	--			145.305	346100	143.265	191684	140.808	122160	135.288	31544.6	131.819	11473	129.801	5360.45	137.824	2331.03	134.294	1050.39	137.801	604.116	129.282	442.842	124.324	95.6069	217.097	22.5683	211.396	1.68057	211.664	1.00288	211.722	0.76708	212.198	0.6349	90.2022	0.46204	54.951	0.43273	49.3863	0.42128	48.7023	0.40732	90.1666	0.42348
157.967	--			144.315	363456	142.299	202802	140.265	125744	134.287	32988.8	130.806	11928.6	128.799	5548.63	136.832	2397.7	133.3	1072.22	136.796	615.637	128.274	452.101	123.353	96.6447	216.581	22.6965	210.816	1.68029	211.2	1.00197	211.214	0.76617	211.706	0.63423	90.7503	0.46226	55.4219	0.43284	49.7707	0.42138	49.1026	0.40738	90.6893	0.42384
157.163	--			143.772	371593	141.3	215001	139.294	132446	133.289	34510.6	129.801	12411.9	127.843	5735.58	135.804	2467.16	132.277	1094.77	135.792	627.498	127.322	461.045	122.341	97.7232	216.084	22.8167	210.307	1.68003	210.693	1.001	210.727	0.76543	211.251	0.63362	91.1993	0.46244	55.8673	0.43289	50.168	0.42148	49.4894	0.4076	91.179	0.42421
156.36	--			--	--	140.312	228119	138.307	139561	132.291	36129.7	128.789	12923.5	127.285	5851.35	134.806	2539.01	131.274	1118.03	135.252	633.944	126.315	470.72	121.369	98.7513	215.568	22.9426	209.78	1.67978	210.164	1.00013	210.198	0.76453	210.739	0.63289	91.7296	0.46267	56.308	0.433	50.5747	0.42161	49.8751	0.4077	91.6767	0.4246
155.556	--			--	--	139.332	241594	137.322	147240	131.311	37801.3	127.763	13471.8	126.333	6051.56	133.8	2613.85	130.327	1139.86	134.775	639.83	125.294	480.703	120.35	99.8359	214.972	23.079	209.271	1.67942	209.667	0.99932	209.731	0.76374	210.21	0.63218	92.1995	0.4629	56.7313	0.43309	50.9742	0.42162	50.2818	0.40784	92.1902	0.42497
154.753	--			--	--	138.325	256684	136.302	155720	130.305	39622.3	126.829	14009.6	125.305	6279.25	132.799	2692.11	129.322	1163.69	134.288	645.78	124.297	490.571	119.314	100.931	214.382	23.2362	208.741	1.67911	209.181	0.99828	209.212	0.76286	209.713	0.63153	92.7146	0.46305	57.1586	0.43313	51.3595	0.42175	50.6893	0.40802	92.6906	0.42533
153.949	--			--	--	137.273	273207	135.285	164653	129.764	40640.5	125.801	14626.1	124.315	6508.52	131.79	2772.99	128.318	1187.87	133.757	652.236	123.296	500.788	118.347	101.968	213.899	23.3484	208.277	1.67885	208.663	0.99746	208.727	0.76203	209.226	0.63087	93.2003	0.46327	57.5804	0.43326	51.7411	0.4218	51.085	0.40814	93.1675	0.4257
153.146	--			--	--	136.295	289804	134.279	174189	129.274	41594.2	124.792	15266.7	123.766	6638.56	130.784	2856.67	127.777	1201.13	133.265	658.32	122.278	511.638	117.329	103.034	213.368	23.4822	207.819	1.67861	208.208	0.99648	208.21	0.76119	208.737	0.63025	93.7058	0.46352	57.9921	0.43336	52.1223	0.42196	51.4723	0.40822	93.6676	0.42607
152.342	--			--	--	135.299	307578	133.285	184152	128.299	43579.9	123.787	15941.9	122.824	6879.23	129.838	2937.86	126.77	1225.89	132.78	664.481	121.287	522.084	116.353	104.069	212.855	23.6059	207.342	1.67832	207.707	0.99562	207.715	0.76033	208.227	0.62952	94.2513	0.46373	58.4041	0.43347	52.5008	0.42202	51.8577	0.40839	94.1922	0.42648
151.539	--			--	--	134.288	326718	132.289	194740	127.281	45716.3	122.78	16671.4	122.282	7020.27	128.822	3029.13	125.819	1250.59	131.783	677.103	119.81	538.007	115.324	105.157	212.417	23.715	206.837	1.67793	207.193	0.99472	207.231	0.7596	207.742	0.62885	94.6993	0.46394	58.8155	0.43359	52.8804	0.42209	52.2428	0.40856	94.6807	0.42684
150.735	--			--	--	133.337	346167	131.299	206114	126.293	47920.7	121.832	17406.9	121.777	7152.85	127.814	3125.05	124.814	1276.73	130.785	690.343	119.255	543.739	114.355	106.178	211.923	23.8335	206.335	1.67762	206.674	0.99379	206.698	0.75869	207.224	0.62824	95.2153	0.46421	59.2307	0.43369	53.2594	0.42222	52.6216	0.4087	95.1988	0.42722
149.932	--			--	--	--	--	130.302	218279	125.269	50402.8	120.775	18266.7	120.775	7431.58	126.803	3222.06	123.791	1303.49	129.784	703.916	118.319	554.152	113.341	107.282	211.362	23.9767	205.855	1.67735	206.178	0.99283	206.222	0.7579	206.706	0.62748	95.7132	0.4644	59.6465	0.43377	53.6428	0.42226	53.0049	0.40882	95.7048	0.42759
149.128	--			--	--	--	--	129.761	225178	124.315	52781.6	119.828	19096	119.836	7709.72	125.801	3325.13	122.784	1331.19	128.788	717.242	117.31	565.53	112.365	108.3	210.862	24.0961	205.289	1.67698	205.682	0.99192	205.72	0.75698	206.21	0.62683	96.2179	0.4646	60.0716	0.43386	54.0284	0.42241	53.3887	0.40894	96.195	0.42794
148.325	--			--	--	--	--	128.821	237855	123.304	55473.3	118.822	20036.7	118.825	8015.79	124.807	3431.65	121.821	1357.52	127.789	730.958	116.305	577.477	111.325	109.374	210.315	24.2319	204.782	1.67665	205.174	0.99102	205.231	0.75614	205.71	0.62614	96.7006	0.46484	60.5336	0.43398	54.4148	0.42251	53.7674	0.40909	96.6821	0.42833
	--			--	--	--	--	127.785	252979	122.289	58408.1	117.812	21042.1	118.26	8200.91	123.798	3541.12	120.804	1386.15	126.806	744.855	115.302	589.078	110.357	110.384	209.812	24.3629	204.31	1.67634	204.666	0.9901	204.722	0.75528	205.236	0.62553	97.2176	0.46506	60.9719	0.43406	54.7982	0.42259	54.1486	0.40931	97.206	0.42871
	--			--	--	--	--	126.793	268152	121.777	59912.6	116.804	22107	117.324	8511.56	122.802	3657.12	119.817	1415.2	126.267	752.342	114.302	601.095	109.317	111.496	209.296	24.4908	203.846	1.67608	204.204	0.9892	204.207	0.7544	204.71	0.62484	97.7209	0.4653	61.4011	0.43417	55.2132	0.42274	54.5292	0.40945	97.7002	0.42905
	--			--	--	--	--	125.789	284999	120.775	63016.9	115.803	23244.2	116.287	8869.69	121.802	3777.75	119.266	1431.21	125.275	766.811	113.344	612.498	108.364	112.487	208.805	24.602	203.357	1.67576	203.689	0.98822	203.72	0.7536	204.231	0.62416	98.2209	0.4655	61.8097	0.43432	55.6419	0.42281	54.9102	0.40954	98.187	0.42946
	--			--	--	--	--	124.777	302669	119.799	66264.7	114.786	24465.3	115.276	9248.78	120.8	3901.55	118.322	1459.1	124.303	781.513	112.328	624.862	107.339	113.535	208.23	24.7513	202.878	1.67555	203.177	0.98735	203.201	0.75272	203.724	0.62351	98.6949	0.46575	62.2184	0.4344	56.0502	0.42297	55.3371	0.40976	98.6761	0.42981
	--			--	--	--	--	123.794	321705	118.796	69803.6	113.783	25765.8	114.277	9634.43	119.803	4033.54	117.776	1476.05	123.315	796.618	111.316	637.545	106.305	114.563	207.743	24.8725	202.335	1.67514	202.673	0.98644	202.712	0.75189	203.207	0.62278	99.2116	0.46602	62.6311	0.43458	56.4413	0.423	55.7524	0.4099	99.1768	0.43017
	--			--	--	--	--	--	--	117.801	73590.1	112.828	27086.4	113.318	10031.9	118.796	4168.46	116.815	1505.79	122.303	812.237	110.295	650.717	105.34	115.535	207.248	24.9901	201.777	1.67471	202.186	0.98545	202.218	0.7511	202.707	0.62215	99.6976	0.46614	63.0517	0.43467	56.8295	0.42314	56.149	0.4101	99.666	0.4305
	--			--	--	--	--	--	--	116.808	77536.9	111.809	28587.2	112.302	10474.1	117.78	4310.52	115.793	1537.45	121.322	827.82	109.282	663.711	104.379	116.521	206.72	25.1201	201.251	1.67441	201.66	0.98454	201.757	0.75026	202.222	0.6215	100.206	0.46641	63.4796	0.43482	57.2127	0.42325	56.535	0.41024	100.187	0.43093
	--			--	--	--	--	--	--	115.822	81766.7	110.802	30182.5	111.284	10948.5	116.786	4459.03	114.793	1569.8	120.316	844.13	108.327	676.379	103.354	117.531	206.221	25.2444	200.728	1.67403	201.163	0.98366	201.213	0.74937	201.735	0.62083	100.731	0.46668	63.9167	0.43486	57.5886	0.42337	56.9208	0.41035	100.682	0.43128
	--			--	--	--	--	--	--	114.811	86385.7	109.803	31861.4	110.335	11419.2	115.789	4614.85	113.79	1603.34	119.323	860.72	107.311	690.041	102.335	118.59	205.695	25.3711	200.301	1.67379	200.677	0.98271	200.708	0.74849	201.208	0.62006	101.236	0.4672	64.335	0.43498	57.9682	0.42349	57.2959	0.41054	101.176	0.43165
	--			--	--	--	--	--	--	114.255	89084.2	108.775	33730.7	109.774	11704.9	114.782	4779.09	112.825	1635.96	118.32	877.824	106.296	704.043	101.366	119.516	205.216	25.4895	199.83	1.6735	200.207	0.98193	200.223	0.74764	200.709	0.61936	101.723	0.46712	64.7553	0.43513	58.3486	0.42361	57.6726	0.4107	101.674	0.43198
	--			--	--	--	--	--	--	113.318	93837.6	107.823	35593.7	108.822	12216.5	113.783	4945.88	111.827	1671.24	117.788	887.235	105.278	718.126	100.334	120.531	204.709	25.6124	199.333	1.6732	199.674	0.9809	199.704	0.74681	200.222	0.61883	102.202	0.46733	65.2103	0.43526	58.7278	0.42368	58.0513	0.41084	102.192	0.43239
	--			--	--	--	--	--	--	112.77	96774.9	106.808	37693.9	107.812	12780.7	112.839	5111.11	110.816	1707.18	116.784	904.826	104.318	731.718	99.3139	121.556	204.169	25.7419	198.772	1.67281	199.169	0.97996	199.207	0.74595	199.704	0.61799	102.728	0.4676	65.6714	0.43536	59.1048	0.42385	58.4274	0.41103	102.683	0.43273
	--			--	--	--	--	--	--	111.773	102428	105.8	39934.5	106.807	13384.6	111.824	5298.73	109.802	1743.99	115.796	923.111	103.778	739.428	98.3258	122.497	203.588	25.8769	198.236	1.67244	198.683	0.979	198.72	0.74515	199.209	0.61733	103.206	0.46782	66.1096	0.43552	59.487	0.42398	58.8051	0.41123	103.175	0.43306
	--			--	--	--	--	--	--	110.78	108410	104.778	42415.4	105.796	14036.2	110.824	5491.87	108.783	1782.79	114.791	941.76	103.268	746.638	97.3075	123.502	203.02	26.0174	197.796	1.67218	198.164	0.97812	198.229	0.74424	198.723	0.61673	103.745	0.46807	66.5434	0.43566	59.8656	0.42413	59.1877	0.4114	103.684	0.43351
	--			--	--	--	--	--	--	109.792	114832	103.786	45037.9	104.785	14735.8	110.262	5604.49	107.823	1818.94	113.794	960.657	102.333	760.51	96.3073	124.44	202.368	26.1745	197.327	1.67183	197.665	0.97715	197.72	0.74342	198.228	0.61604	104.201	0.46827	66.9591	0.43582	60.2859	0.42422	59.5675	0.41156	104.165	0.43378
	--			--	--	--	--	--	--	108.775	121992	102.782	47807.7	103.778	15489.8	109.325	5797.99	106.815	1858.82	112.805	980.152	101.315	775.899	95.3595	125.338	201.763	26.3275	196.842	1.67155	197.175	0.97617	197.204	0.7425	197.707	0.61531	104.758	0.46858	67.3799	0.43593	60.7028	0.42433	59.9497	0.41173	104.692	0.43423
	--			--	--	--	--	--	--	107.826	129130	101.779	50730.5	102.829	16230.7	108.775	5915.63	105.811	1899.6	112.282	990.783	100.298	791.072	94.3192	126.293	201.164	26.4727	196.415	1.67148	196.689	0.97532	196.728	0.74177	197.213	0.61465	105.206	0.46875	67.7947	0.43605	61.1043	0.42443	60.3857	0.41192	105.185	0.43463
	--			--	--	--	--	--	--	106.775	137634	100.816	53739.9	101.829	17076.8	107.815	6132.07	104.814	1941.62	111.289	1011.08	99.2996	806.824	93.3321	127.227	200.548	26.6273	195.941	1.67103	196.172	0.9744	196.206	0.74085	196.726	0.61404	105.724	0.46902	68.2017	0.43623	61.5001	0.42461	60.7981	0.41214	105.694	0.43495
	--			--	--	--	--	--	--	105.786	146266	100.284	55613.6	100.812	17994.2	106.808	6370.48	103.804	1984.84	110.769	1021.99	98.3354	821.912	92.3584	128.166	200.025	26.7646	195.391	1.6707	195.676	0.97343	195.714	0.74	196.194	0.61328	106.232	0.46922	68.6022	0.43631	61.8892	0.42476	61.2023	0.41226	106.176	0.4353
	--			--	--	--	--	--	--	104.785	155722	99.2782	59121.5	100.269	18469.5	106.268	6504.02	102.786	2030.49	110.283	1032.01	97.299	838.518	91.2972	129.128	199.525	26.8896	194.948	1.67035	195.188	0.97248	195.221	0.7392	195.707	0.61263	106.715	0.46946	69.0237	0.43646	62.2719	0.42495	61.5973	0.41243	106.696	0.43572
	--			--	--	--	--	--	--	103.786	165905	98.314	62867.8	99.314	19432	105.311	6743.34	101.819	2074	109.286	1053.57	96.2909	855.119	90.3473	129.982	198.959	27.038	194.488	1.67009	194.66	0.97159	194.729	0.7383	195.227	0.61198	107.205	0.46973	69.4316	0.43664	62.6553	0.42506	61.9786	0.41263	107.197	0.43601
	--			--	--	--	--	--	--	102.789	176921	97.2809	67102.3	97.8093	21070.9	104.329	7009.66	100.802	2121.21	108.296	1075.61	95.3126	871.12	89.3581	130.869	198.349	27.1806	193.931	1.66971	194.163	0.97065	194.216	0.73747	194.762	0.61137	107.725	0.46999	69.8507	0.43676	63.0395	0.42515	62.3586	0.41283	107.681	0.43635
	--			--	--	--	--	--	--	101.772	189052	96.3266	71610.7	96.7956	22283.9	103.304	7296.4	99.7884	2170.45	107.294	1098.26	94.2773	888.429	88.3353	131.767	197.769	27.3259	193.447	1.66942	193.676	0.96976	193.735	0.7366	194.211	0.61062	108.232	0.47024	70.3086	0.43688	63.4147	0.42529	62.7417	0.41303	108.184	0.43676
	--			--	--	--	--	--	--	100.83	201183	95.3191	76450.3	95.7745	23615.1	102.304	7601.37	98.7759	2221.61	106.317	1121.64	93.3226	905.096	87.341	132.615	197.244	27.4658	192.918	1.66906	193.19	0.96884	193.232	0.73584	193.714	0.60998	108.732	0.47051	70.7545	0.43702	63.8019	0.42541	63.1157	0.41321	108.676	0.43712
	--			--	--	--	--	--	--	100.277	208744	94.2757	81988	94.8071	24966.6	101.301	7921.25	97.8129	2272.02	105.307	1145.71	92.3136	923.219	86.3054	133.482	196.761	27.5818	192.45	1.66877	192.673	0.96788	192.706	0.73491	193.241	0.60938	109.209	0.47071	71.1991	0.43716	64.1852	0.42547	63.4872	0.41338	109.177	0.43741
	--			--	--	--	--	--	--	99.2926	223047	93.2982	87514.6	93.7797	26525.2	100.302	8254.5	96.7853	2327.44	104.301	1170.7	91.2693	942.164	85.3573	134.263	196.22	27.7191	191.922	1.66926	192.171	0.96696	192.204	0.73402	192.719	0.60867	109.729	0.47095	71.6176	0.43734	64.5681	0.4257	63.8695	0.41348	109.697	0.43777
	--			--	--	--	--	--	--	98.3033	238857	92.3213	93673	92.8311	28051.1	99.2997	8606.95	95.8152	2381.92	103.32	1196.37	90.3054	959.218	84.3167	135.12	195.753	27.8437	191.446	1.66819	191.688	0.96595	191.734	0.73321	192.206	0.60792	110.206	0.47124	72.0293	0.43751	64.9501	0.42584	64.2443	0.41374	110.189	0.43817
	--			--	--	--	--	--	--	97.2844	256147	91.2821	100688	91.8012	29837.6	98.3355	8975.42	94.7997	2439.39	102.315	1222.54	89.3241	977.464	83.3598	135.902	195.285	27.9621	190.951	1.66799	191.157	0.96511	191.196	0.73235	191.719	0.60726	110.709	0.47143	72.4481	0.43759	65.3784	0.42594	64.6226	0.4139	110.682	0.43853
	--			--	--	--	--	--	--	96.2873	274392	90.3328	107519	90.7961	31708.8	97.3093	9388.5	93.7955	2499.89	101.781	1237.17	88.2969	996.624	82.3204	136.776	194.786	28.0845	190.428	1.66766	190.663	0.96417	190.71	0.7315	191.255	0.60673	111.215	0.4717	72.8791	0.43777	65.7885	0.42611	65.0119	0.4141	111.175	0.43887
	--			--	--	--	--	--	--	95.2833	294471	89.294	115808	89.7897	33777.1	96.2771	9824.25	92.7952	2560.84	100.789	1264.8	87.3334	1013.86	81.3502	137.579	194.322	28.2114	189.909	1.66735	190.184	0.96316	190.231	0.73069	190.712	0.60592	111.73	0.47198	73.3002	0.43792	66.1881	0.42627	65.4334	0.41434	111.676	0.43919
	--			--	--	--	--	--	--	94.319	315115	88.3349	123998	88.8287	35891.2	95.313	10263.9	91.8268	2624.92	99.8109	1292.5	86.311	1034.05	80.3076	138.417	193.834	28.3358	189.413	1.66705	189.71	0.9623	189.73	0.72981	190.214	0.60519	112.214	0.47222	73.7226	0.43808	66.5752	0.42644	65.838	0.41452	112.2	0.4396
	--			--	--	--	--	--	--	93.2997	338110	87.3158	133488	87.7963	38355.9	94.2887	10759.2	90.8097	2691.41	98.8059	1322.74	85.2913	1054.75	79.3431	139.196	193.353	28.4651	188.816	1.66672	189.175	0.96135	189.204	0.72898	189.757	0.60463	112.712	0.4725	74.1464	0.4382	66.9578	0.42652	66.2373	0.41479	112.69	0.43995
	--			--	--	--	--	--	--	--	--	86.287	143630	86.7836	40908.2	93.3126	11259.5	89.7961	2760.92	97.7969	1353.78	84.3222	1073.56	78.3238	140.017	192.855	28.5968	188.318	1.66644	188.71	0.96043	188.716	0.72811	189.201	0.60389	113.236	0.47271	74.5677	0.43836	67.3378	0.42668	66.6248	0.41494	113.193	0.44026
	--			--	--	--	--	--	--	--	--	85.3354	154249	85.8399	43572.7	92.2977	11832.1	88.7737	2834.4	97.2557	1370.65	83.2841	1094.4	77.3567	140.774	192.367	28.7279	187.83	1.66624	188.193	0.95942	188.253	0.72736	188.706	0.60319	113.715	0.47299	74.9924	0.4385	67.718	0.42692	67.0078	0.41507	113.676	0.44064
	--			--	--	--	--	--	--	--	--	84.3034	166826	84.8184	46535.5	91.3341	12382.3	87.8249	2905.26	96.7612	1386.86	82.3062	1114.81	76.3257	141.584	191.903	28.8523	187.324	1.66587	187.677	0.95854	187.731	0.72639	188.221	0.60249	114.222	0.47325	75.455	0.43869	68.0939	0.42702	67.3884	0.41534	114.17	0.44101
	--			--	--	--	--	--	--	--	--	83.2856	180098	83.79	49759.2	90.3037	13019.5	86.7939	2987.03	95.766	1420.6	81.2905	1135.65	75.3694	142.344	191.42	28.9809	186.786	1.6656	187.172	0.95757	187.203	0.72553	187.737	0.60191	114.701	0.4735	75.8935	0.43886	68.4759	0.42717	67.7641	0.41557	114.682	0.44137
	--			--	--	--	--	--	--	--	--	82.3198	193797	82.8518	52951.4	89.2867	13696.2	85.769	3068.81	94.3031	1471.27	80.3106	1155.68	74.3476	143.134	190.91	29.1203	186.269	1.66527	186.687	0.95668	186.723	0.72474	187.219	0.60113	115.26	0.4738	76.2971	0.43902	68.8556	0.42731	68.1465	0.41569	115.183	0.44166
	--			--	--	--	--	--	--	--	--	81.3269	208730	81.8251	56729.8	88.3294	14374.1	84.8247	3147.76	93.3116	1507.3	79.7508	1167.34	73.319	143.947	190.381	29.265	185.843	1.6651	186.185	0.95584	186.231	0.72386	186.712	0.60047	115.708	0.47403	76.7139	0.4392	69.233	0.42746	68.5339	0.41589	115.696	0.44204
	--			--	--	--	--	--	--	--	--	80.3075	225894	80.7741	60859.5	87.3139	15159.4	83.8136	3236.07	92.3084	1544.78	78.8268	1188.56	72.3605	144.72	189.762	29.4471	185.384	1.66479	185.667	0.95484	185.713	0.723	186.257	0.59978	116.199	0.47428	77.1392	0.43932	69.62	0.4276	68.9066	0.41617	116.188	0.44238
	--			--	--	--	--	--	--	--	--	79.2876	244192	79.8311	64955.4	86.2947	15980	82.7818	3327.78	91.7665	1565.37	77.8026	1210.54	71.3122	145.531	189.324	29.5663	184.893	1.66454	185.181	0.95391	185.207	0.72218	185.709	0.59908	116.704	0.47454	77.5673	0.43951	70.0125	0.4278	69.2888	0.4164	116.679	0.44277
	--			--	--	--	--	--	--	--	--	78.7494	254591	78.8002	69788.7	85.3329	16836.1	81.7827	3419.81	90.813	1603.47	76.7934	1232.51	70.3461	146.31	188.835	29.7056	184.479	1.66431	184.695	0.95302	184.745	0.72143	185.22	0.59842	117.198	0.47479	77.9768	0.43966	70.4422	0.42792	69.676	0.41657	117.174	0.44314
	--			--	--	--	--	--	--	--	--	77.817	273746	77.7796	74918.5	84.3187	17785.6	80.8212	3519.35	89.8189	1644.11	75.7815	1254.78	69.3269	147.12	188.298	29.865	184.015	1.66409	184.179	0.95206	184.207	0.72045	184.722	0.59772	117.718	0.47507	78.3938	0.43979	70.8567	0.42812	70.0741	0.4168	117.684	0.44348
	--			--	--	--	--	--	--	--	--	76.7844	295949	76.8288	80248.2	83.2866	18813.4	79.8114	3625.08	88.8108	1688.67	75.2794	1266.03	68.3102	147.908	187.761	30.0247	183.492	1.66379	183.683	0.95116	183.706	0.71966	184.203	0.597	118.21	0.47534	78.7982	0.44	71.2597	0.42822	70.5006	0.41696	118.178	0.44388
	--			--	--	--	--	--	--	--	--	75.8218	317448	75.8097	86242	82.3354	19848.7	79.2623	3683.48	87.7928	1733.61	74.3033	1288.38	67.3577	148.689	187.268	30.1686	182.99	1.66347	183.187	0.95022	183.226	0.71879	183.707	0.59625	118.759	0.47562	79.2269	0.44017	71.6475	0.42842	70.9068	0.4172	118.699	0.4442
	--			--	--	--	--	--	--	--	--	--	--	74.8252	92792.9	81.3341	20996.9	78.3238	3792.01	86.7978	1779.32	73.283	1311.44	66.3188	149.487	186.758	30.3135	182.502	1.66337	182.685	0.94927	182.706	0.71793	183.222	0.59563	119.26	0.47593	79.6399	0.44033	72.036	0.42856	71.2949	0.4174	119.194	0.4446
	--			--	--	--	--	--	--	--	--	--	--	73.8212	99875.4	80.3092	22257.1	77.2796	3910.76	86.2689	1804.28	72.3397	1333.95	65.3469	150.255	186.252	30.4666	181.972	1.66304	182.168	0.94836	182.211	0.71706	182.757	0.59497	119.728	0.47616	80.0715	0.44049	72.4161	0.42877	71.6811	0.41764	119.688	0.44497
	--			--	--	--	--	--	--	--	--	--	--	72.2896	112274	79.2909	23640.9	76.3187	4027.99	85.3223	1849.9	71.3206	1357.9	64.3311	151.09	185.679	30.6336	181.551	1.66284	181.683	0.94744	181.719	0.7162	182.209	0.59427	120.207	0.47643	80.5347	0.44075	72.7956	0.42888	72.0604	0.41786	120.182	0.44532
	--			--	--	--	--	--	--	--	--	--	--	71.7583	116809	78.2841	25042.7	75.3164	4150.84	84.3003	1900.49	70.7619	1371.58	63.306	151.927	185.153	30.8031	181.088	1.6625	181.176	0.94654	181.234	0.71533	181.724	0.59356	120.706	0.47669	80.9916	0.44084	73.1729	0.42902	72.4412	0.41807	120.695	0.44563
	--			--	--	--	--	--	--	--	--	--	--	70.7918	126251	77.2935	26634.9	74.7434	4225.11	83.2942	1952.44	69.7849	1395.4	62.3418	152.709	184.623	30.9533	180.573	1.66214	180.673	0.9456	180.706	0.71449	181.225	0.59285	121.254	0.47704	81.4261	0.44104	73.5523	0.42919	72.8175	0.41828	121.18	0.446
	--			--	--	--	--	--	--	--	--	--	--	69.7784	136296	76.2772	28341.9	73.8006	4354.35	82.3153	2006.11	68.7943	1419.38	61.331	153.585	184.055	31.1267	180.006	1.66181	180.183	0.94467	180.211	0.71364	180.708	0.59222	121.722	0.47733	81.8513	0.44124	73.929	0.42945	73.1895	0.41851	121.675	0.44633
	--			--	--	--	--	--	--	--	--	--	--	68.7585	148153	75.3211	30014.2	72.7999	4505.1	81.2958	2061.8	67.802	1442.96	60.3531	154.404	183.477	31.3174	179.407	1.66148	179.696	0.94371	179.738	0.71284	180.216	0.59145	122.243	0.47753	82.2892	0.44136	74.3103	0.42956	73.5658	0.41868	122.205	0.44675
	--			--	--	--	--	--	--	--	--	--	--	67.806	159992	74.3081	31993.5	72.2728	4589.49	80.2909	2122.32	66.7849	1466.97	59.3366	155.26	182.97	31.4724	178.776	1.66119	179.181	0.94277	179.211	0.71195	179.713	0.59083	122.7	0.47788	82.7011	0.44156	74.6887	0.42975	73.9369	0.41893	122.7	0.44713
	--			--	--	--	--	--	--	--	--	--	--	66.8237	173662	73.2947	34021.6	71.308	4737.92	79.3119	2183.56	65.7643	1491.6	58.3021	156.174	182.365	31.6561	178.263	1.66082	178.684	0.94182	178.704	0.71106	179.197	0.59008	123.233	0.47811	83.1136	0.44177	75.0847	0.4299	74.3161	0.41917	123.184	0.44752
	--			--	--	--	--	--	--	--	--	--	--	65.8188	188641	72.3016	36299.9	70.2977	4896.06	78.3107	2247.59	64.7767	1514.26	57.3488	156.958	181.913	31.8019	177.791	1.66058	178.198	0.94089	178.232	0.71025	178.701	0.58936	123.731	0.47848	83.5422	0.44191	75.5067	0.42999	74.6961	0.41935	123.704	0.44788
	--			--	--	--	--	--	--	--	--	--	--	64.8011	205613	71.2924	38764.7	69.281	5066.67	77.3085	2312.29	63.7677	1541.62	56.3169	157.87	181.387	31.9672	177.319	1.66037	177.671	0.94	177.703	0.7093	178.227	0.58869	124.205	0.4787	83.9495	0.44208	75.907	0.43027	75.0993	0.41957	124.174	0.44822
	--			--	--	--	--	--	--	--	--	--	--	63.8402	223306	70.341	41297.1	68.2767	5244.93	76.3017	2382.02	62.8171	1564.02	55.3452	158.725	180.882	32.1349	176.801	1.66012	177.17	0.93902	177.208	0.70853	177.729	0.58801	124.714	0.47897	84.3545	0.44229	76.2967	0.43045	75.5147	0.41981	124.677	0.4486
	--			--	--	--	--	--	--	--	--	--	--	62.8167	244301	69.3412	44099	67.272	5445.85	75.316	2454.39	61.7869	1586.95	54.3133	159.64	180.372	32.3068	176.384	1.65989	176.685	0.93814	176.722	0.70767	177.201	0.58726	125.203	0.47931	84.7632	0.44244	76.6834	0.43062	75.9154	0.42	125.181	0.44893
	--			--	--	--	--	--	--	--	--	--	--	61.8201	266309	68.3538	47116.3	66.2842	5664.73	74.776	2494.18	60.7985	1608.41	53.3565	160.553	179.832	32.4874	175.917	1.65962	176.173	0.93722	176.25	0.7069	176.706	0.58661	125.748	0.47961	85.2144	0.44263	77.0662	0.43076	76.3174	0.42026	125.676	0.44929
	--			--	--	--	--	--	--	--	--	--	--	60.804	290461	67.2977	50593.9	65.2516	5886.06	73.7947	2573.3	59.7925	1630.41	52.3277	161.543	179.328	32.6587	175.414	1.65938	175.695	0.93624	175.714	0.70598	176.236	0.586	126.207	0.47994	85.6628	0.44282	77.4464	0.43095	76.702	0.42049	126.199	0.44968
	--			--	--	--	--	--	--	--	--	--	--	59.8532	315332	66.2963	54314.5	64.321	6115.25	72.7947	2653.7	58.785	1653.17	51.3528	162.551	178.794	32.8488	174.832	1.65906	175.187	0.93536	175.212	0.70509	175.707	0.58525	126.729	0.48022	86.0943	0.44302	77.8249	0.43107	77.0906	0.42075	126.719	0.45011
	--			--	--	--	--	--	--	--	--	--	--	--	--	65.2842	58440.7	63.3083	6338.65	72.2469	2697.88	57.8141	1671.78	50.3376	163.403	178.325	33.0106	174.294	1.65886	174.66	0.93432	174.731	0.70429	175.212	0.58452	127.208	0.48052	86.5129	0.44319	78.2035	0.43124	77.4718	0.42099	127.189	0.45045
	--			--	--	--	--	--	--	--	--	--	--	--	--	64.2843	62732.3	62.3021	6598.17	71.2798	2788.09	56.8051	1688.96	49.383	164.505	177.864	33.1702	173.794	1.65862	174.165	0.93338	174.2	0.70339	174.725	0.5839	127.699	0.48082	86.9308	0.44335	78.5876	0.43148	77.8549	0.42114	127.685	0.45087
	--			--	--	--	--	--	--	--	--	--	--	--	--	63.3277	67124.9	61.2936	6821.61	70.3208	2875.74	55.7999	1710.26	48.3526	165.587	177.359	33.3421	173.264	1.65837	173.679	0.93253	173.716	0.70259	174.198	0.58312	128.22	0.48115	87.3554	0.44355	78.9699	0.43164	78.234	0.4214	128.18	0.45123
	--			--	--	--	--	--	--	--	--	--	--	--	--	62.3175	72054.3	60.2876	7139.76	69.7691	2926.85	54.773	1728.38	47.3246	166.583	176.859	33.5264	172.781	1.65818	173.162	0.93152	173.229	0.70168	173.702	0.58246	128.733	0.48147	87.7704	0.44377	79.3575	0.43183	78.614	0.42171	128.692	0.45161
	--			--	--	--	--	--	--	--	--	--	--	--	--	61.3039	77566.7	59.2804	7454.73	68.7862	3024.97	53.8175	1742.56	46.3603	167.646	176.263	33.7459	172.299	1.65795	172.666	0.93055	172.709	0.70086	173.217	0.58178	129.255	0.48179	88.1887	0.44393	79.7409	0.43201	78.9928	0.42189	129.179	0.45195
	--			--	--	--	--	--	--	--	--	--	--	--	--	60.3138	83527.8	58.3268	7768.83	67.7883	3129.57	52.8118	1756.53	45.3238	168.718	175.759	33.9185	171.791	1.65765	172.181	0.92968	172.219	0.70001	172.732	0.58113	129.714	0.48209	88.591	0.44414	80.1537	0.43222	79.3685	0.4221	129.69	0.45235
	--			--	--	--	--	--	--	--	--	--	--	--	--	59.3058	90006.8	57.3158	8172.39	66.798	3233.81	51.7963	1768.53	44.3897	169.619	175.251	34.1116	171.318	1.65744	171.697	0.92878	171.723	0.69916	172.207	0.5804	130.235	0.48249	89.0227	0.44434	80.5746	0.43237	79.7524	0.42231	130.202	0.45278
	--			--	--	--	--	--	--	--	--	--	--	--	--	58.2916	97130.8	56.3015	8451.02	65.8067	3350.22	50.7829	1779.14	43.3139	170.928	174.774	34.2844	170.837	1.65718	171.17	0.92776	171.206	0.69829	171.726	0.57971	130.717	0.48275	89.4486	0.4445	80.9792	0.43259	80.1458	0.42255	130.696	0.45315
	--			--	--	--	--	--	--	--	--	--	--	--	--	57.3317	104698	55.2994	8858.38	64.8075	3469.7	49.8302	1800.25	42.3558	171.985	174.223	34.4987	170.377	1.65692	170.684	0.92677	170.711	0.69745	171.242	0.5791	131.209	0.48314	89.8665	0.44465	81.371	0.43274	80.5601	0.42282	131.192	0.45352
	--			--	--	--	--	--	--	--	--	--	--	--	--	56.319	113235	54.2918	9221.56	64.2667	3536.73	49.2713	1803.03	41.3237	173.166	173.749	34.6655	169.883	1.65659	170.191	0.92593	170.229	0.69661	170.715	0.57835	131.723	0.48341	90.3201	0.44496	81.7567	0.4329	80.9564	0.42303	131.69	0.4539
	--			--	--	--	--	--	--	--	--	--	--	--	--	55.301	122972	53.2892	9628.91	63.3203	3664.95	48.3345	1805.59	40.3657	174.126	173.235	34.8542	169.39	1.65631	169.658	0.92492	169.697	0.69566	170.218	0.57769	132.203	0.4838	90.759	0.4451	82.1386	0.43313	81.3406	0.42331	132.185	0.45428
	--			--	--	--	--	--	--	--	--	--	--	--	--	54.2946	133064	52.322	10046.1	62.2811	3805.87	47.3182	1803.4	39.3391	175.484	172.709	35.0669	168.877	1.65604	169.174	0.92399	169.206	0.69486	169.733	0.57691	132.702	0.48414	91.2001	0.4453	82.5149	0.43331	81.7269	0.42357	132.71	0.45465
	--			--	--	--	--	--	--	--	--	--	--	--	--	53.2831	144333	51.3289	10544.3	61.2861	3934.87	46.2989	1804.65	38.3677	176.492	172.168	35.2755	168.281	1.65606	168.689	0.92308	168.722	0.69405	169.21	0.57629	133.221	0.48452	91.6257	0.44548	82.8936	0.43344	82.1012	0.42377	133.176	0.45507
	--			--	--	--	--	--	--	--	--	--	--	--	--	52.3201	155428	50.3293	11102.2	60.3056	4080.18	45.295	1784.6	37.3265	177.915	171.656	35.4758	167.78	1.65539	168.186	0.92213	168.206	0.6932	168.749	0.57562	133.71	0.48487	92.0509	0.4457	83.2676	0.43366	82.4784	0.42399	133.684	0.45545
	--			--	--	--	--	--	--	--	--	--	--	--	--	51.3099	168167	49.3195	11636.2	59.3066	4244.27	--	--	36.3034	179.022	171.097	35.6966	167.295	1.6551	167.701	0.92114	167.698	0.69223	168.25	0.57491	134.223	0.48518	92.4652	0.44591	83.6473	0.43383	82.8534	0.42423	134.18	0.45582
	--			--	--	--	--	--	--	--	--	--	--	--	--	50.3011	181457	48.2843	12323.3	58.2952	4415.5	--	--	35.3425	180.367	170.612	35.9004	166.752	1.65484	167.181	0.9202	167.216	0.69146	167.716	0.57414	134.704	0.48559	92.8817	0.44606	84.0232	0.43403	83.2282	0.42453	134.676	0.45619
	--			--	--	--	--	--	--	--	--	--	--	--	--	49.3353	194847	47.3066	13098.8	57.2981	4584.93	--	--	34.298	181.453	170.103	36.0904	166.283	1.65451	166.69	0.91927	166.758	0.69066	167.207	0.57347	135.197	0.48595	93.2954	0.4463	84.402	0.43419	83.6106	0.42472	135.172	0.45663
	--			--	--	--	--	--	--	--	--	--	--	--	--	48.3101	208316	46.2873	13701.6	56.2893	4753.15	--	--	33.3422	182.094	169.569	36.3085	165.751	1.65421	166.17	0.91832	166.2	0.68972	166.723	0.57278	135.721	0.48636	93.7111	0.44651	84.7798	0.43435	83.988	0.42498	135.704	0.45693
	--			--	--	--	--	--	--	--	--	--	--	--	--	47.3463	221411	45.3055	14310.4	55.294	4949.15	--	--	32.3272	183.766	169.028	36.53	165.25	1.65392	165.686	0.9173	165.716	0.68883	166.209	0.57208	136.219	0.48675	94.1223	0.44666	85.1855	0.43458	84.3686	0.42522	136.202	0.4574
	--			--	--	--	--	--	--	--	--	--	--	--	--	46.2931	232407	44.3186	15007.9	54.304	5157.86	--	--	31.3581	184.485	168.546	36.7359	164.761	1.65356	165.17	0.91639	165.233	0.68802	165.714	0.57137	136.722	0.48712	94.5327	0.44683	85.599	0.43478	84.7566	0.42543	136.694	0.45773
	--			--	--	--	--	--	--	--	--	--	--	--	--	45.3447	243996	43.3265	15810.6	53.2899	5364.71	--	--	30.3299	185.943	168.071	36.9156	164.318	1.65326	164.697	0.91549	164.703	0.6871	165.231	0.57071	137.208	0.48749	94.9515	0.44707	86.0012	0.43496	85.1609	0.42571	137.188	0.45815
	--			--	--	--	--	--	--	--	--	--	--	--	--	--	--	42.2862	16645.6	52.2864	5613.1	--	--	29.3812	186.312	167.464	37.1726	163.875	1.65303	164.189	0.91453	164.22	0.68628	164.734	0.57	137.701	0.4879	95.3939	0.44728	86.4031	0.4352	85.5801	0.42597	137.684	0.45849
	--			--	--	--	--	--	--	--	--	--	--	--	--	--	--	41.3348	17546.8	51.2878	5878.23	--	--	28.3373	187.989	166.899	37.4062	163.392	1.65271	163.665	0.9135	163.736	0.68552	164.201	0.56929	138.224	0.48829	95.8471	0.4475	86.7867	0.43541	85.9844	0.42622	138.182	0.45891
	--			--	--	--	--	--	--	--	--	--	--	--	--	--	--	40.2835	18414	50.2889	6097.21	--	--	27.3332	187.614	166.412	37.6117	162.886	1.65245	163.179	0.91261	163.238	0.6846	163.717	0.56859	138.717	0.48874	96.283	0.44765	87.1714	0.43559	86.3801	0.42647	138.709	0.45935
	--			--	--	--	--	--	--	--	--	--	--	--	--	--	--	39.3134	19150.2	49.2873	6399.16	--	--	26.3546	188.836	165.865	37.8395	162.348	1.6521	162.685	0.91165	162.719	0.68375	163.203	0.56787	139.227	0.48917	96.7062	0.44788	87.5532	0.43573	86.7685	0.42671	139.18	0.45966
	--			--	--	--	--	--	--	--	--	--	--	--	--	--	--	38.2921	19852	48.2996	6685.38	--	--	25.3498	189.896	165.261	38.1073	161.911	1.65185	162.166	0.9107	162.232	0.68286	162.713	0.56718	139.749	0.48958	97.9225	0.44835	87.9403	0.43596	87.1526	0.42699	139.682	0.46002
	--			--	--	--	--	--	--	--	--	--	--	--	--	--	--	37.2875	20623.2	47.308	6994.26	--	--			164.707	38.3446	161.486	1.65164	161.671	0.90977	161.715	0.68197	162.249	0.56651	140.232	0.49001	99.1775	0.44896	88.3265	0.43614	87.5304	0.42721	140.179	0.46046
	--			--	--	--	--	--	--	--	--	--	--	--	--	--	--	36.2895	21314.2	46.7632	7231.03	--	--			164.202	38.5735	161.053	1.65135	161.21	0.90894	161.22	0.68112	161.703	0.56582	140.75	0.4905	100.276	0.44946	88.7123	0.43637	87.9079	0.42748	140.674	0.46081
	--			--	--	--	--	--	--	--	--	--	--	--	--	--	--	35.3569	22209.8	45.8169	7588.96	--	--			163.717	38.7779	160.58	1.65096	160.672	0.90767	160.741	0.68036	161.234	0.56516	141.211	0.49093	101.227	0.4498	89.0902	0.43655	88.278	0.42774	141.199	0.46121
	--			--	--	--	--	--	--	--	--	--	--	--	--	--	--	34.3113	22931.6	44.8201	7916.79	--	--			163.228	38.9972	160.116	1.65069	160.175	0.90685	160.209	0.67945	160.724	0.56441	141.705	0.49137	101.969	0.4502	89.4732	0.43681	88.6536	0.42797	141.708	0.46154
	--			--	--	--	--	--	--	--	--	--	--	--	--	--	--	33.2983	23942.8	44.2695	8141.68	--	--			162.618	39.2698	159.674	1.65044	159.693	0.90595	159.74	0.67863	160.208	0.56372	142.219	0.49182	102.554	0.45047	89.8525	0.43701	89.028	0.42821	142.192	0.46198
	--			--	--	--	--	--	--	--	--	--	--	--	--	--	--	32.3501	24596.9	43.3087	8549.39	--	--			162.122	39.4854	159.093	1.65002	159.164	0.90485	159.236	0.6777	159.724	0.56309	142.701	0.49232	103.031	0.45066	90.2684	0.43715	89.4107	0.42852	142.695	0.46235
	--			--	--	--	--	--	--	--	--	--	--	--	--	--	--	31.3454	25939.6	42.288	8965.9	--	--			161.566	39.7311	158.673	1.64974	158.674	0.90394	158.71	0.67681	159.214	0.56243	143.236	0.49278	103.427	0.45085	90.6766	0.4374	89.7847	0.42874	143.187	0.4628
	--			--	--	--	--	--	--	--	--	--	--	--	--	--	--	--	--	41.2901	9505.62	--	--			161.072	39.96	158.169	1.64945	158.19	0.90309	158.218	0.67604	158.708	0.56164	143.72	0.49327	103.816	0.45112	91.0717	0.43755	90.1897	0.429	143.691	0.46312
	--			--	--	--	--	--	--	--	--	--	--	--	--	--	--	--	--	40.2915	10043.9	--	--			160.537	40.1991	157.678	1.64914	157.686	0.90211	157.731	0.67517	158.199	0.56092	144.214	0.49371	104.169	0.45126	91.4552	0.43777	90.5931	0.42923	144.189	0.46351
	--			--	--	--	--	--	--	--	--	--	--	--	--	--	--	--	--	39.2966	10567.1	--	--			160.035	40.4297	157.259	1.64891	157.178	0.90104	157.204	0.67424	157.728	0.56031	144.732	0.49426	104.517	0.45146	91.8386	0.43799	90.9946	0.42954	144.685	0.46386
	--			--	--	--	--	--	--	--	--	--	--	--	--	--	--	--	--	38.2961	11175.6	--	--			159.533	40.6633	156.749	1.64859	156.695	0.90017	156.728	0.67346	157.233	0.55966	145.203	0.49471	104.881	0.45157	92.2182	0.43813	91.3853	0.42981	145.196	0.46423
	--			--	--	--	--	--	--	--	--	--	--	--	--	--	--	--	--	37.293	11860.2	--	--			158.956	40.9144	156.164	1.64818	156.159	0.89908	156.207	0.67252	156.742	0.55886	145.71	0.49524	105.247	0.45182	92.596	0.43837	91.7674	0.43008	145.679	0.46461
	--			--	--	--	--	--	--	--	--	--	--	--	--	--	--	--	--	36.2955	12502.5	--	--			158.361	41.1958	155.709	1.64787	155.679	0.89814	155.707	0.67167	156.228	0.55819	146.225	0.49573	105.638	0.4521	92.9728	0.43855	92.1501	0.43031	146.176	0.46499
	--			--	--	--	--	--	--	--	--	--	--	--	--	--	--	--	--	35.3066	12762.7	--	--			157.811	41.4753	155.232	1.64758	155.159	0.89718	155.219	0.67081	155.717	0.55751	146.708	0.4963	106.043	0.45229	93.3533	0.43879	92.5272	0.43056	146.683	0.46531
	--			--	--	--	--	--	--	--	--	--	--	--	--	--	--	--	--	34.3056	13701.9	--	--			157.281	41.7242	154.748	1.64726	154.662	0.89626	154.715	0.67003	155.222	0.5568	147.215	0.49681	106.453	0.45254	93.7378	0.43903	92.9128	0.43081	147.183	0.46579
	--			--	--	--	--	--	--	--	--	--	--	--	--	--	--	--	--	33.2899	13801.8	--	--			156.721	41.9742	154.186	1.64696	154.178	0.89527	154.208	0.66914	154.71	0.55613	147.73	0.4973	106.874	0.4528	94.1223	0.43923	93.2985	0.43109	147.681	0.46607
	--			--	--	--	--	--	--	--	--	--	--	--	--	--	--	--	--	32.3188	14208.8	--	--			156.145	42.2615	153.527	1.64652	153.664	0.8943	153.725	0.6683	154.23	0.55546	148.199	0.49785	107.298	0.45296	94.5104	0.43936	93.6796	0.43139	148.183	0.46651
	--			--	--	--	--	--	--	--	--	--	--	--	--	--	--	--	--	31.3135	14730.1	--	--			155.627	42.519	152.964	1.64616	153.168	0.8933	153.206	0.66744	153.701	0.55468	148.704	0.49836	107.72	0.45322	94.8907	0.43962	94.0638	0.43165	148.675	0.46689
	--			--	--	--	--	--	--	--	--	--	--	--	--	--	--	--	--	30.3044	14909	--	--			155.123	42.7521	152.426	1.64579	152.688	0.89242	152.709	0.66661	153.206	0.55401	149.217	0.49892	108.153	0.45346	95.3195	0.43979	94.4526	0.4319	149.171	0.46723
	--			--	--	--	--	--	--	--	--	--	--	--	--	--	--	--	--	--	--	--	--			154.596	43.006	151.828	1.64535	152.164	0.89133	152.223	0.66571	152.709	0.55332	149.711	0.49943	108.574	0.45367	95.736	0.43999	94.8352	0.43217	149.696	0.46765
	--			--	--	--	--	--	--	--	--	--	--	--	--	--	--	--	--	--	--	--	--			154.093	43.2577	151.301	1.64498	151.667	0.89036	151.707	0.6648	152.204	0.55264	150.236	0.50001	109.004	0.45394	96.1383	0.44022	95.2513	0.43241	150.164	0.46802
	--			--	--	--	--	--	--	--	--	--	--	--	--	--	--	--	--	--	--	--	--			153.524	43.5527	150.847	1.64471	151.188	0.88954	151.219	0.66403	151.706	0.55196	150.74	0.50055	109.426	0.45414	96.5304	0.44043	95.6584	0.43272	150.699	0.46839
	--			--	--	--	--	--	--	--	--	--	--	--	--	--	--	--	--	--	--	--	--			152.995	43.7896	150.327	1.64432	150.666	0.88846	150.73	0.66319	151.201	0.55134	151.212	0.50111	109.844	0.4544	96.9519	0.4407	96.0525	0.433	151.196	0.46877
	--			--	--	--	--	--	--	--	--	--	--	--	--	--	--	--	--	--	--	--	--			152.395	44.0927	149.738	1.64398	150.169	0.88748	150.205	0.66225	150.706	0.55059	151.727	0.50164	110.328	0.45458	97.8059	0.44094	96.4398	0.43321	151.704	0.46917
	--			--	--	--	--	--	--	--	--	--	--	--	--	--	--	--	--	--	--	--	--			151.815	44.3858	149.235	1.64356	149.695	0.88659	149.711	0.66139	150.209	0.54997	152.211	0.50223	110.788	0.45489	98.0855	0.44109	96.8159	0.43351	152.19	0.4695
	--			--	--	--	--	--	--	--	--	--	--	--	--	--	--	--	--	--	--	--	--			151.303	44.6539	148.742	1.64322	149.171	0.88559	149.235	0.66058	149.695	0.54924	152.705	0.50273	111.226	0.4551	98.3619	0.44135	97.6229	0.43377	152.693	0.46997
	--			--	--	--	--	--	--	--	--	--	--	--	--	--	--	--	--	--	--	--	--			150.838	44.8897	148.196	1.64283	148.676	0.8846	148.718	0.65971	149.218	0.54866	153.229	0.50325	111.648	0.45533	98.6484	0.44162	97.9424	0.43411	153.192	0.47026
	--			--	--	--	--	--	--	--	--	--	--	--	--	--	--	--	--	--	--	--	--			150.343	45.1381	147.71	1.64246	148.194	0.88362	148.224	0.65885	148.713	0.54797	153.713	0.50386	112.053	0.45556	98.962	0.44182	98.2313	0.43444	153.689	0.47061
	--			--	--	--	--	--	--	--	--	--	--	--	--	--	--	--	--	--	--	--	--			149.812	45.3987	147.288	1.64216	147.659	0.88259	147.741	0.65797	148.238	0.54723	154.233	0.50448	112.464	0.45578	99.283	0.44201	98.5262	0.43471	154.214	0.47099
	--			--	--	--	--	--	--	--	--	--	--	--	--	--	--	--	--	--	--	--	--			149.29	45.6786	146.733	1.6417	147.18	0.8817	147.214	0.65714	147.709	0.54661	154.72	0.50497	112.877	0.45599	99.6186	0.44224	98.8334	0.43497	154.686	0.4714
	--			--	--	--	--	--	--	--	--	--	--	--	--	--	--	--	--	--	--	--	--			148.818	45.9116	146.187	1.64121	146.661	0.88065	146.72	0.65631	147.212	0.54597	155.205	0.50552	113.281	0.45626	99.9828	0.44248	99.1618	0.43524	155.185	0.47171
	--			--	--	--	--	--	--	--	--	--	--	--	--	--	--	--	--	--	--	--	--			148.278	46.2013	145.761	1.64088	146.167	0.87972	146.218	0.65537	146.704	0.54533	155.704	0.506	113.696	0.4565	100.392	0.44268	99.503	0.43555	155.681	0.47211
	--			--	--	--	--	--	--	--	--	--	--	--	--	--	--	--	--	--	--	--	--			147.75	46.4644	145.217	1.6405	145.694	0.8788	145.702	0.65454	146.204	0.54456	156.224	0.50668	114.119	0.45669	100.791	0.44286	99.8555	0.4358	156.182	0.47252
	--			--	--	--	--	--	--	--	--	--	--	--	--	--	--	--	--	--	--	--	--			147.237	46.7344	144.746	1.64011	145.19	0.87767	145.234	0.6538	145.696	0.54395	156.708	0.50717	114.528	0.45695	101.183	0.44304	100.26	0.43606	156.686	0.47285
	--			--	--	--	--	--	--	--	--	--	--	--	--	--	--	--	--	--	--	--	--			146.709	47.01	144.311	1.63974	144.669	0.87676	144.705	0.65285	145.201	0.54333	157.202	0.50772	114.958	0.45716	101.576	0.44327	100.669	0.43635	157.201	0.47326
	--			--	--	--	--	--	--	--	--	--	--	--	--	--	--	--	--	--	--	--	--			146.21	47.2694	143.777	1.63939	144.186	0.87574	144.211	0.65199	144.715	0.54264	157.741	0.50841	115.381	0.45741	101.956	0.4435	101.065	0.43656	157.687	0.4736
	--			--	--	--	--	--	--	--	--	--	--	--	--	--	--	--	--	--	--	--	--			145.69	47.5522	143.318	1.63899	143.662	0.87476	143.728	0.65119	144.237	0.54208	158.203	0.50889	115.81	0.45763	102.347	0.44371	101.464	0.43689	158.174	0.47395
	--			--	--	--	--	--	--	--	--	--	--	--	--	--	--	--	--	--	--	--	--			145.203	47.8157	142.835	1.63861	143.169	0.87385	143.218	0.65027	143.728	0.5414	158.698	0.50944	116.24	0.45788	102.725	0.4439	101.853	0.43719	158.681	0.47435
	--			--	--	--	--	--	--	--	--	--	--	--	--	--	--	--	--	--	--	--	--			144.737	48.052	142.285	1.63814	142.697	0.87276	142.711	0.64951	143.24	0.54082	159.228	0.51003	116.662	0.4581	103.113	0.44414	102.242	0.43742	159.178	0.47473
	--			--	--	--	--	--	--	--	--	--	--	--	--	--	--	--	--	--	--	--	--			144.213	48.3142	141.758	1.63772	142.173	0.87181	142.228	0.64864	142.726	0.54011	159.715	0.51059	117.089	0.45834	103.493	0.44437	102.629	0.43773	159.679	0.47508
	--			--	--	--	--	--	--	--	--	--	--	--	--	--	--	--	--	--	--	--	--			143.602	48.6416	141.195	1.63711	141.678	0.87087	141.751	0.64786	142.229	0.53954	160.202	0.5112	117.512	0.45859	103.88	0.44457	103.016	0.438	160.19	0.47551
	--			--	--	--	--	--	--	--	--	--	--	--	--	--	--	--	--	--	--	--	--			143.094	48.9408	140.739	1.63675	141.154	0.86976	141.221	0.64697	141.753	0.53891	160.732	0.51174	117.922	0.45886	104.265	0.44477	103.407	0.43818	160.681	0.4758
	--			--	--	--	--	--	--	--	--	--	--	--	--	--	--	--	--	--	--	--	--			142.579	49.2188	140.233	1.63625	140.661	0.86883	140.696	0.64606	141.223	0.53825	161.219	0.51233	118.35	0.45909	104.652	0.44498	103.788	0.4385	161.178	0.47618
	--			--	--	--	--	--	--	--	--	--	--	--	--	--	--	--	--	--	--	--	--			142.077	49.4907	139.751	1.63584	140.176	0.86783	140.204	0.64518	140.729	0.53765	161.701	0.51286	118.779	0.45928	105.041	0.44522	104.166	0.43886	161.679	0.47651
	--			--	--	--	--	--	--	--	--	--	--	--	--	--	--	--	--	--	--	--	--			141.573	49.7531	139.266	1.63539	139.678	0.86681	139.745	0.64448	140.221	0.53704	162.223	0.51343	119.195	0.45955	105.428	0.44542	104.55	0.43915	162.177	0.47687
	--			--	--	--	--	--	--	--	--	--	--	--	--	--	--	--	--	--	--	--	--			141.079	50.0337	138.755	1.63498	139.172	0.86583	139.201	0.64354	139.747	0.53642	162.709	0.51399	119.62	0.45979	105.818	0.44564	104.924	0.43936	162.685	0.47729
	--			--	--	--	--	--	--	--	--	--	--	--	--	--	--	--	--	--	--	--	--			140.599	50.2871	138.242	1.63438	138.689	0.86482	138.713	0.6427	139.235	0.53586	163.233	0.51459	120.065	0.4601	106.201	0.44582	105.305	0.43958	163.185	0.47765
	--			--	--	--	--	--	--	--	--	--	--	--	--	--	--	--	--	--	--	--	--			140.106	50.5601	137.783	1.63392	138.166	0.86386	138.244	0.6419	138.723	0.53516	163.719	0.51514	120.543	0.46034	106.582	0.44604	105.683	0.43991	163.674	0.47799
	--			--	--	--	--	--	--	--	--	--	--	--	--	--	--	--	--	--	--	--	--			139.61	50.835	137.305	1.63349	137.676	0.8629	137.708	0.64108	138.237	0.53456	164.201	0.51571	120.99	0.46056	106.972	0.44623	106.067	0.4402	164.173	0.47837
	--			--	--	--	--	--	--	--	--	--	--	--	--	--	--	--	--	--	--	--	--			139.095	51.1148	136.815	1.63304	137.161	0.86161	137.214	0.64019	137.72	0.53393	164.703	0.51626	121.421	0.46083	107.355	0.44649	106.445	0.44047	164.695	0.4787
	--			--	--	--	--	--	--	--	--	--	--	--	--	--	--	--	--	--	--	--	--			138.566	51.4088	136.372	1.63258	136.666	0.86077	136.7	0.63934	137.224	0.53336	165.225	0.51685	121.841	0.46111	107.733	0.44672	106.826	0.44074	165.202	0.4791
	--			--	--	--	--	--	--	--	--	--	--	--	--	--	--	--	--	--	--	--	--			138.086	51.6813	135.871	1.63206	136.207	0.85994	136.207	0.63854	136.732	0.53274	165.706	0.51744	122.26	0.46135	108.115	0.44691	107.21	0.44107	165.675	0.47947
	--			--	--	--	--	--	--	--	--	--	--	--	--	--	--	--	--	--	--	--	--			137.605	51.9375	135.377	1.63154	135.661	0.85878	135.725	0.63771	136.237	0.53217	166.201	0.51794	122.68	0.46168	108.497	0.44712	107.596	0.44129	166.178	0.47985
	--			--	--	--	--	--	--	--	--	--	--	--	--	--	--	--	--	--	--	--	--			137.069	52.2487	134.85	1.63099	135.177	0.85776	135.22	0.63684	135.714	0.53154	166.717	0.51857	123.096	0.46192	108.88	0.4474	107.978	0.44157	166.672	0.48019
	--			--	--	--	--	--	--	--	--	--	--	--	--	--	--	--	--	--	--	--	--			136.512	52.5643	134.289	1.63031	134.688	0.85681	134.726	0.63605	135.246	0.53094	167.202	0.51909	123.511	0.46218	109.264	0.44761	108.376	0.44186	167.206	0.48059
	--			--	--	--	--	--	--	--	--	--	--	--	--	--	--	--	--	--	--	--	--			135.997	52.8508	133.765	1.6298	134.173	0.85575	134.231	0.63522	134.725	0.53032	167.696	0.51966	123.935	0.4625	109.645	0.4478	108.761	0.44213	167.707	0.48092
	--			--	--	--	--	--	--	--	--	--	--	--	--	--	--	--	--	--	--	--	--			135.49	53.1269	133.237	1.62913	133.676	0.85476	133.717	0.63445	134.233	0.52972	168.223	0.52052	124.357	0.46268	110.053	0.44808	109.145	0.44242	168.19	0.48127
	--			--	--	--	--	--	--	--	--	--	--	--	--	--	--	--	--	--	--	--	--			135.026	53.3948	132.774	1.62863	133.169	0.85373	133.224	0.63354	133.724	0.52915	168.707	0.52077	124.774	0.46295	110.494	0.44827	109.543	0.44278	168.709	0.48168
	--			--	--	--	--	--	--	--	--	--	--	--	--	--	--	--	--	--	--	--	--			134.565	53.6539	132.306	1.62808	132.697	0.85281	132.704	0.63275	133.23	0.52859	169.202	0.52138	125.197	0.46328	110.91	0.44858	109.94	0.44308	169.202	0.48202
	--			--	--	--	--	--	--	--	--	--	--	--	--	--	--	--	--	--	--	--	--			134.079	53.9276	131.8	1.62749	132.18	0.85169	132.21	0.63189	132.736	0.52806	169.719	0.52195	125.614	0.46352	111.306	0.44884	110.389	0.44337	169.699	0.4824
	--			--	--	--	--	--	--	--	--	--	--	--	--	--	--	--	--	--	--	--	--			133.531	54.2383	131.192	1.62677	131.669	0.85064	131.726	0.63109	132.227	0.52745	170.202	0.52252	126.031	0.4638	111.693	0.44904	110.824	0.44366	170.199	0.48274
	--			--	--	--	--	--	--	--	--	--	--	--	--	--	--	--	--	--	--	--	--			133.017	54.5324	130.744	1.62625	131.177	0.8496	131.234	0.63027	131.746	0.52687	170.708	0.5231	126.456	0.46409	112.072	0.44923	111.234	0.44393	170.697	0.48313
	--			--	--	--	--	--	--	--	--	--	--	--	--	--	--	--	--	--	--	--	--			132.512	54.8271	130.335	1.62565	130.695	0.84868	130.724	0.62944	131.224	0.52622	171.223	0.52364	126.883	0.46444	112.455	0.44948	111.628	0.4442	171.198	0.48346
	--			--	--	--	--	--	--	--	--	--	--	--	--	--	--	--	--	--	--	--	--			131.98	55.1163	129.863	1.6251	130.16	0.84753	130.198	0.62863	130.733	0.52563	171.707	0.52422	127.297	0.46472	112.83	0.44972	112.009	0.44452	171.697	0.48386
	--			--	--	--	--	--	--	--	--	--	--	--	--	--	--	--	--	--	--	--	--			131.396	55.4633	129.37	1.62444	129.683	0.84649	129.711	0.62777	130.224	0.5251	172.203	0.5248	127.721	0.46497	113.21	0.44992	112.383	0.44477	172.195	0.48419
	--			--	--	--	--	--	--	--	--	--	--	--	--	--	--	--	--	--	--	--	--			130.914	55.7315	128.847	1.62369	129.194	0.84554	129.224	0.62699	129.703	0.52449	172.721	0.52533	128.14	0.46527	113.588	0.45023	112.757	0.44505	172.694	0.48455
	--			--	--	--	--	--	--	--	--	--	--	--	--	--	--	--	--	--	--	--	--			130.368	56.0448	128.354	1.62302	128.678	0.84441	128.717	0.62616	129.22	0.52398	173.215	0.52597	128.564	0.46558	113.965	0.45042	113.129	0.44537	173.192	0.48489
	--			--	--	--	--	--	--	--	--	--	--	--	--	--	--	--	--	--	--	--	--			129.829	56.3446	127.821	1.62231	128.162	0.84332	128.223	0.62538	128.736	0.52343	173.697	0.5265	128.988	0.46585	114.35	0.45067	113.495	0.44568	173.697	0.48528
	--			--	--	--	--	--	--	--	--	--	--	--	--	--	--	--	--	--	--	--	--			129.3	56.6452	127.338	1.62157	127.664	0.84225	127.721	0.62457	128.237	0.5229	174.228	0.52713	129.415	0.46618	114.735	0.4509	113.867	0.44599	174.189	0.48562
	--			--	--	--	--	--	--	--	--	--	--	--	--	--	--	--	--	--	--	--	--			128.772	56.9669	126.78	1.62078	127.184	0.84126	127.211	0.62367	127.731	0.52228	174.711	0.52764	129.838	0.46653	115.11	0.45111	114.243	0.44627	174.696	0.48598
	--			--	--	--	--	--	--	--	--	--	--	--	--	--	--	--	--	--	--	--	--			128.287	57.2391	126.193	1.61985	126.671	0.84016	126.73	0.62289	127.209	0.52178	175.217	0.52825	130.316	0.46681	115.49	0.45138	114.623	0.44651	175.212	0.48634
	--			--	--	--	--	--	--	--	--	--	--	--	--	--	--	--	--	--	--	--	--			127.724	57.5731	125.727	1.61913	126.171	0.83917	126.222	0.62212	126.718	0.5212	175.736	0.52883	130.782	0.46713	115.864	0.45161	114.994	0.44678	175.694	0.48671
	--			--	--	--	--	--	--	--	--	--	--	--	--	--	--	--	--	--	--	--	--			127.183	57.8742	125.227	1.61836	125.677	0.83807	125.715	0.62131	126.225	0.52071	176.209	0.52933	131.225	0.46747	116.237	0.45184	115.37	0.4471	176.195	0.48704
	--			--	--	--	--	--	--	--	--	--	--	--	--	--	--	--	--	--	--	--	--			126.643	58.1998	124.752	1.6177	125.168	0.837	125.208	0.62053	125.73	0.52012	176.705	0.52994	131.653	0.4678	116.624	0.45205	115.753	0.44734	176.681	0.48744
	--			--	--	--	--	--	--	--	--	--	--	--	--	--	--	--	--	--	--	--	--			126.153	58.4763	124.213	1.61675	124.692	0.83601	124.718	0.6197	125.222	0.51957	177.23	0.53054	132.073	0.46812	116.996	0.45231	116.137	0.44767	177.192	0.48778
	--			--	--	--	--	--	--	--	--	--	--	--	--	--	--	--	--	--	--	--	--			125.639	58.7749	123.749	1.61592	124.153	0.8348	124.238	0.61892	124.701	0.51904	177.722	0.53107	132.489	0.4685	117.379	0.45255	116.529	0.44797	177.691	0.48811
	--			--	--	--	--	--	--	--	--	--	--	--	--	--	--	--	--	--	--	--	--			125.174	59.0398	123.253	1.6151	123.685	0.83378	123.704	0.6181	124.213	0.51855	178.245	0.53164	132.903	0.4688	117.764	0.45284	116.912	0.44822	178.179	0.48852
	--			--	--	--	--	--	--	--	--	--	--	--	--	--	--	--	--	--	--	--	--			124.697	59.3203	122.75	1.61425	123.164	0.83276	123.224	0.61729	123.699	0.51807	178.743	0.53223	133.329	0.46913	118.145	0.45305	117.299	0.44851	178.7	0.4888
	--			--	--	--	--	--	--	--	--	--	--	--	--	--	--	--	--	--	--	--	--			124.203	59.5918	122.17	1.6132	122.673	0.83167	122.732	0.61655	123.207	0.51751	179.246	0.53287	133.744	0.46946	118.528	0.45332	117.694	0.44882	179.191	0.48918
	--			--	--	--	--	--	--	--	--	--	--	--	--	--	--	--	--	--	--	--	--			123.732	59.877	121.722	1.61242	122.182	0.83057	122.212	0.6157	122.733	0.51708	179.696	0.53333	134.154	0.46989	118.917	0.45351	118.08	0.44905	179.685	0.48955
	--			--	--	--	--	--	--	--	--	--	--	--	--	--	--	--	--	--	--	--	--			123.207	60.1855	121.182	1.61143	121.671	0.82937	121.7	0.61486	122.232	0.51656	180.218	0.53391	134.564	0.47017	119.308	0.45383	118.454	0.44938	180.19	0.48993
	--			--	--	--	--	--	--	--	--	--	--	--	--	--	--	--	--	--	--	--	--			122.781	60.4337	120.714	1.60925	121.191	0.82838	121.227	0.61409	121.718	0.51604	180.722	0.53454	134.984	0.47051	119.702	0.45407	118.84	0.44966	180.688	0.49027
	--			--	--	--	--	--	--	--	--	--	--	--	--	--	--	--	--	--	--	--	--			122.287	60.7122	120.294	1.60972	120.667	0.82719	120.765	0.61345	121.209	0.51559	181.209	0.53509	135.407	0.47087	120.122	0.45431	119.232	0.44992	181.191	0.49064
	--			--	--	--	--	--	--	--	--	--	--	--	--	--	--	--	--	--	--	--	--			121.787	61.0025	119.786	1.6087	120.19	0.8261	120.198	0.61249	120.71	0.51508	181.703	0.53561	135.826	0.4712	120.563	0.45462	119.629	0.45024	181.715	0.49094
	--			--	--	--	--	--	--	--	--	--	--	--	--	--	--	--	--	--	--	--	--			121.271	61.3027	119.277	1.60774	119.67	0.82498	119.724	0.61174	120.241	0.5147	182.231	0.5362	136.244	0.47154	120.986	0.45484	120.046	0.4505	182.186	0.4913
	--			--	--	--	--	--	--	--	--	--	--	--	--	--	--	--	--	--	--	--	--			120.76	61.5975	118.783	1.6067	119.18	0.82391	119.218	0.61096	119.706	0.51411	182.744	0.53675	136.665	0.4719	121.388	0.45512	120.488	0.45082	182.695	0.49167
	--			--	--	--	--	--	--	--	--	--	--	--	--	--	--	--	--	--	--	--	--			120.202	61.9297	118.344	1.60577	118.672	0.82266	118.704	0.6101	119.227	0.51364	183.219	0.53733	137.081	0.47227	121.773	0.4554	120.902	0.45118	183.184	0.49201
	--			--	--	--	--	--	--	--	--	--	--	--	--	--	--	--	--	--	--	--	--			119.724	62.2039	117.853	1.6047	118.166	0.82157	118.196	0.60927	118.734	0.5133	183.732	0.53792	137.502	0.4726	122.156	0.45564	121.302	0.45139	183.686	0.49237
	--			--	--	--	--	--	--	--	--	--	--	--	--	--	--	--	--	--	--	--	--			119.207	62.4986	117.323	1.60356	117.705	0.82059	117.735	0.60851	118.216	0.51274	184.215	0.53842	137.929	0.4729	122.534	0.45596	121.689	0.4517	184.184	0.49272
	--			--	--	--	--	--	--	--	--	--	--	--	--	--	--	--	--	--	--	--	--			118.747	62.7707	116.806	1.60248	117.166	0.81934	117.229	0.60767	117.703	0.51228	184.703	0.53901	138.347	0.47332	122.914	0.45623	122.068	0.45199	184.698	0.49305
	--			--	--	--	--	--	--	--	--	--	--	--	--	--	--	--	--	--	--	--	--			118.18	63.1079	116.31	1.60123	116.687	0.81814	116.699	0.60691	117.211	0.51181	185.195	0.5396	138.782	0.47366	123.29	0.45649	122.441	0.4523	185.2	0.49343
	--			--	--	--	--	--	--	--	--	--	--	--	--	--	--	--	--	--	--	--	--			117.677	63.3959	115.847	1.60024	116.157	0.81699	116.237	0.60615	116.694	0.51136	185.723	0.54015	139.209	0.474	123.658	0.45678	122.812	0.45257	185.698	0.49376
	--			--	--	--	--	--	--	--	--	--	--	--	--	--	--	--	--	--	--	--	--			117.156	63.6823	115.324	1.59889	115.678	0.81585	115.723	0.60528	116.208	0.511	186.22	0.54075	139.637	0.47446	124.033	0.45707	123.183	0.45286	186.184	0.49413
	--			--	--	--	--	--	--	--	--	--	--	--	--	--	--	--	--	--	--	--	--			116.664	63.9707	114.872	1.59781	115.167	0.81459	115.226	0.60448	115.726	0.51054	186.704	0.54131	140.087	0.47476	124.405	0.45734	123.555	0.45318	186.683	0.49448
	--			--	--	--	--	--	--	--	--	--	--	--	--	--	--	--	--	--	--	--	--			116.11	64.2725	114.332	1.59647	114.68	0.81346	114.707	0.60372	115.233	0.51009	187.239	0.54196	140.573	0.47519	124.788	0.4576	123.92	0.45346	187.183	0.49486
	--			--	--	--	--	--	--	--	--	--	--	--	--	--	--	--	--	--	--	--	--			115.593	64.5902	113.783	1.59511	114.157	0.81227	114.217	0.60292	114.725	0.50962	187.72	0.54246	141.016	0.47558	125.163	0.45791	124.303	0.45377	187.703	0.4952
	--			--	--	--	--	--	--	--	--	--	--	--	--	--	--	--	--	--	--	--	--			115.129	64.8566	113.199	1.59362	113.669	0.81114	113.697	0.60206	114.205	0.50919	188.203	0.543	141.443	0.47595	125.546	0.45818	124.683	0.45399	188.182	0.49557
	--			--	--	--	--	--	--	--	--	--	--	--	--	--	--	--	--	--	--	--	--			114.696	65.1001	112.728	1.59231	113.163	0.80997	113.208	0.60126	113.715	0.50882	188.711	0.54358	141.866	0.47633	125.931	0.4584	125.065	0.4543	188.683	0.49591
	--			--	--	--	--	--	--	--	--	--	--	--	--	--	--	--	--	--	--	--	--			114.188	65.3915	112.219	1.59094	112.665	0.80879	112.74	0.60053	113.194	0.50831	189.22	0.54417	142.28	0.4767	126.311	0.45872	125.445	0.45459	189.183	0.49621
	--			--	--	--	--	--	--	--	--	--	--	--	--	--	--	--	--	--	--	--	--			113.743	65.6479	111.77	1.58972	112.182	0.80759	112.214	0.59966	112.706	0.5079	189.709	0.54471	142.681	0.47708	126.692	0.45901	125.84	0.45487	189.684	0.49658
	--			--	--	--	--	--	--	--	--	--	--	--	--	--	--	--	--	--	--	--	--			113.272	65.9065	111.278	1.58834	111.665	0.80632	111.729	0.59888	112.2	0.50758	190.211	0.54527	143.089	0.47746	127.073	0.45929	126.223	0.45518	190.194	0.49694
	--			--	--	--	--	--	--	--	--	--	--	--	--	--	--	--	--	--	--	--	--			112.776	66.1883	110.772	1.58693	111.187	0.80524	111.194	0.59806	111.726	0.50712	190.728	0.54591	143.508	0.47785	127.458	0.45958	126.617	0.45544	190.687	0.4973
	--			--	--	--	--	--	--	--	--	--	--	--	--	--	--	--	--	--	--	--	--			112.3	66.4483	110.249	1.5854	110.658	0.80398	110.731	0.59734	111.232	0.50676	191.22	0.5464	143.913	0.47821	127.844	0.45989	127.012	0.45574	191.186	0.49764
	--			--	--	--	--	--	--	--	--	--	--	--	--	--	--	--	--	--	--	--	--			111.738	66.777	109.748	1.58395	110.19	0.80279	110.21	0.59647	110.709	0.5063	191.712	0.54699	144.332	0.47864	128.229	0.46012	127.404	0.45603	191.684	0.49802
	--			--	--	--	--	--	--	--	--	--	--	--	--	--	--	--	--	--	--	--	--			111.183	67.0758	109.267	1.5825	109.67	0.80163	109.721	0.59572	110.23	0.50592	192.236	0.54758	144.745	0.47899	128.617	0.46045	127.798	0.4564	192.187	0.49835
	--			--	--	--	--	--	--	--	--	--	--	--	--	--	--	--	--	--	--	--	--			110.594	67.4064	108.747	1.58098	109.18	0.80041	109.224	0.59491	109.7	0.5055	192.746	0.54815	145.157	0.47942	129.013	0.46074	128.179	0.45664	192.687	0.4987
	--			--	--	--	--	--	--	--	--	--	--	--	--	--	--	--	--	--	--	--	--			110.109	67.696	108.264	1.5795	108.662	0.79912	108.719	0.59416	109.222	0.50511	193.214	0.54868	145.579	0.47975	129.394	0.46103	128.569	0.45693	193.187	0.49903
	--			--	--	--	--	--	--	--	--	--	--	--	--	--	--	--	--	--	--	--	--			109.674	67.9435	107.771	1.57801	108.174	0.79792	108.204	0.59335	108.713	0.50469	193.699	0.54919	146.001	0.48013	129.787	0.46137	128.954	0.45727	193.683	0.49941
	--			--	--	--	--	--	--	--	--	--	--	--	--	--	--	--	--	--	--	--	--			109.218	68.1873	107.214	1.57615	107.671	0.79673	107.745	0.59253	108.234	0.5043	194.227	0.54984	146.426	0.48056	130.224	0.46165	129.338	0.4576	194.185	0.49976
	--			--	--	--	--	--	--	--	--	--	--	--	--	--	--	--	--	--	--	--	--			108.763	68.4473	106.768	1.57473	107.181	0.79554	107.217	0.59175	107.715	0.50395	194.713	0.55033	146.843	0.48096	130.651	0.46201	129.725	0.45787	194.684	0.5001
	--			--	--	--	--	--	--	--	--	--	--	--	--	--	--	--	--	--	--	--	--			108.255	68.7214	106.344	1.57335	106.659	0.79422	106.713	0.59095	107.224	0.50355	195.211	0.55092	147.271	0.48135	131.058	0.46227	130.133	0.45827	195.205	0.50045
	--			--	--	--	--	--	--	--	--	--	--	--	--	--	--	--	--	--	--	--	--			107.732	69.0187	105.846	1.57179	106.172	0.79301	106.194	0.59014	106.71	0.50316	195.729	0.55152	147.704	0.48176	131.453	0.46264	130.557	0.45856	195.684	0.50081
	--			--	--	--	--	--	--	--	--	--	--	--	--	--	--	--	--	--	--	--	--			107.24	69.2832	105.335	1.57001	105.653	0.79171	105.705	0.58938	106.221	0.50278	196.214	0.55206	148.129	0.48211	131.833	0.46291	130.959	0.45888	196.185	0.50117
	--			--	--	--	--	--	--	--	--	--	--	--	--	--	--	--	--	--	--	--	--			106.74	69.5642	104.785	1.56812	105.18	0.79064	105.21	0.58865	105.703	0.50238	196.711	0.55256	148.554	0.48252	132.211	0.46327	131.349	0.45922	196.685	0.50149
	--			--	--	--	--	--	--	--	--	--	--	--	--	--	--	--	--	--	--	--	--			106.257	69.8198	104.278	1.56654	104.658	0.78936	104.712	0.58789	105.217	0.50202	197.207	0.55314	148.975	0.48294	132.576	0.46359	131.732	0.45955	197.194	0.50181
	--			--	--	--	--	--	--	--	--	--	--	--	--	--	--	--	--	--	--	--	--			105.758	70.092	103.78	1.56485	104.171	0.78815	104.195	0.58712	104.721	0.50165	197.731	0.5538	149.407	0.4833	132.943	0.46392	132.107	0.45982	197.693	0.50218
	--			--	--	--	--	--	--	--	--	--	--	--	--	--	--	--	--	--	--	--	--			105.251	70.3672	103.314	1.56316	103.675	0.78694	103.712	0.58636	104.221	0.50128	198.214	0.55428	149.828	0.48375	133.318	0.46414	132.485	0.46017	198.211	0.50253
	--			--	--	--	--	--	--	--	--	--	--	--	--	--	--	--	--	--	--	--	--			104.767	70.6316	102.876	1.56171	103.176	0.78574	103.199	0.58559	103.725	0.50088	198.705	0.55486	150.305	0.48413	133.687	0.46444	132.864	0.46042	198.69	0.50288
	--			--	--	--	--	--	--	--	--	--	--	--	--	--	--	--	--	--	--	--	--			104.242	70.9004	102.396	1.55989	102.659	0.78444	102.706	0.58488	103.223	0.50051	199.231	0.55545	150.758	0.48456	134.061	0.46476	133.238	0.46077	199.192	0.50323
	--			--	--	--	--	--	--	--	--	--	--	--	--	--	--	--	--	--	--	--	--			103.737	71.1926	101.812	1.55799	102.173	0.78327	102.2	0.58408	102.706	0.50014	199.717	0.55601	151.183	0.48501	134.444	0.46508	133.607	0.46103	199.694	0.50355
	--			--	--	--	--	--	--	--	--	--	--	--	--	--	--	--	--	--	--	--	--			103.241	71.4497	101.269	1.55598	101.666	0.78202	101.719	0.58337	102.221	0.4998	200.212	0.55656	151.611	0.48539	134.823	0.46538	133.984	0.46147	200.204	0.50393
	--			--	--	--	--	--	--	--	--	--	--	--	--	--	--	--	--	--	--	--	--			102.744	71.7208	100.741	1.55413	101.182	0.78087	101.203	0.58256	101.704	0.49942	200.752	0.55714	152.015	0.4858	135.201	0.46573	134.369	0.46168	200.693	0.50428
	--			--	--	--	--	--	--	--	--	--	--	--	--	--	--	--	--	--	--	--	--			102.257	71.9704	100.233	1.55213	100.667	0.77955	100.703	0.58188	101.218	0.49906	201.217	0.55765	152.422	0.4862	135.584	0.46599	134.756	0.46201	201.191	0.50456
	--			--	--	--	--	--	--	--	--	--	--	--	--	--	--	--	--	--	--	--	--			101.743	72.2519	99.7196	1.55015	100.18	0.77841	100.2	0.58117	100.711	0.49871	201.702	0.55822	152.839	0.4866	135.972	0.46631	135.144	0.46236	201.691	0.50492
	--			--	--	--	--	--	--	--	--	--	--	--	--	--	--	--	--	--	--	--	--			101.26	72.4941	99.2558	1.54853	99.6732	0.77716	99.7188	0.58044	100.224	0.49837	202.198	0.55874	153.241	0.48699	136.354	0.4666	135.528	0.46261	202.2	0.50524
	--			--	--	--	--	--	--	--	--	--	--	--	--	--	--	--	--	--	--	--	--			100.791	72.7442	98.8194	1.54687	99.1775	0.77586	99.208	0.57971	99.7003	0.49803	202.727	0.55938	153.644	0.48738	136.744	0.46692	135.912	0.46297	202.696	0.50566
	--			--	--	--	--	--	--	--	--	--	--	--	--	--	--	--	--	--	--	--	--			100.258	73.0301	98.2969	1.54498	98.6739	0.77481	98.7197	0.579	99.2284	0.49766	203.217	0.5599	154.063	0.48778	137.135	0.46721	136.303	0.4633	203.217	0.50595
	--			--	--	--	--	--	--	--	--	--	--	--	--	--	--	--	--	--	--	--	--			99.7603	73.2631	97.7723	1.54302	98.1862	0.77362	98.2181	0.57827	98.6997	0.49733	203.711	0.56042	154.48	0.48817	137.518	0.46754	136.697	0.46362	203.699	0.50628
--	--			--	--	--	--	--	--	--	--	--	--	--	--	--	--	--	--	--	--	--	--			99.2054	73.5613	97.2612	1.541	97.6573	0.77234	97.7329	0.57758	98.2248	0.49698	204.259	0.56104	154.89	0.48853	137.911	0.46791	137.079	0.46392	204.19	0.50666
--	--			--	--	--	--	--	--	--	--	--	--	--	--	--	--	--	--	--	--	--	--			98.6662	73.8222	96.7176	1.5389	97.1869	0.77117	97.2073	0.57684	97.7215	0.49661	204.726	0.56158	155.32	0.48892	138.299	0.46816	137.463	0.46424	204.689	0.50698
--	--			--	--	--	--	--	--	--	--	--	--	--	--	--	--	--	--	--	--	--	--			98.1167	74.1025	96.2065	1.537	96.6591	0.76991	96.7334	0.57618	97.1914	0.49629	205.215	0.56208	155.749	0.48932	138.691	0.46847	137.844	0.46461	205.189	0.50732
--	--			--	--	--	--	--	--	--	--	--	--	--	--	--	--	--	--	--	--	--	--			97.512	74.4361	95.7081	1.53495	96.1871	0.76887	96.2035	0.57544	96.7056	0.49595	205.71	0.56263	156.174	0.48972	139.072	0.46884	138.225	0.46487	205.69	0.50771
--	--			--	--	--	--	--	--	--	--	--	--	--	--	--	--	--	--	--	--	--	--			97.0181	74.6769	95.2397	1.53318	95.6698	0.76766	95.731	0.57477	96.1941	0.4956	206.229	0.56322	156.606	0.49014	139.465	0.46915	138.609	0.46526	206.207	0.50804
--	--			--	--	--	--	--	--	--	--	--	--	--	--	--	--	--	--	--	--	--	--			96.5438	74.9117	94.7012	1.53104	95.1855	0.76637	95.2062	0.57408	95.7094	0.49529	206.71	0.56373	157.027	0.49055	139.849	0.46952	138.991	0.46553	206.69	0.50839
--	--			--	--	--	--	--	--	--	--	--	--	--	--	--	--	--	--	--	--	--	--			96.0945	75.138	94.2513	1.52931	94.6723	0.76526	94.7102	0.57374	95.2036	0.49494	207.209	0.56429	157.457	0.49094	140.279	0.46981	139.374	0.46582	207.189	0.50868
--	--			--	--	--	--	--	--	--	--	--	--	--	--	--	--	--	--	--	--	--	--			95.5651	75.406	93.819	1.52765	94.1668	0.76418	94.2049	0.57275	94.7196	0.49456	207.747	0.56487	157.889	0.4913	140.692	0.47017	139.755	0.46626	207.697	0.50905
--	--			--	--	--	--	--	--	--	--	--	--	--	--	--	--	--	--	--	--	--	--			95.0641	75.6442	93.3521	1.52581	93.6823	0.76311	93.7064	0.57209	94.2145	0.49427	208.217	0.56537	158.306	0.49177	141.094	0.4705	140.164	0.46656	208.199	0.50941
--	--			--	--	--	--	--	--	--	--	--	--	--	--	--	--	--	--	--	--	--	--			94.5652	75.898	92.8334	1.52366	93.1565	0.76189	93.2253	0.57145	93.733	0.49394	208.705	0.56597	158.725	0.49209	141.482	0.47085	140.585	0.4669	208.688	0.50978
--	--			--	--	--	--	--	--	--	--	--	--	--	--	--	--	--	--	--	--	--	--			94.0579	76.1307	92.3098	1.52168	92.68	0.76072	92.7039	0.57072	93.1915	0.4936	209.21	0.56648	159.143	0.49253	141.858	0.47122	140.984	0.46715	209.199	0.51007
--	--			--	--	--	--	--	--	--	--	--	--	--	--	--	--	--	--	--	--	--	--			93.5716	76.3722	91.7869	1.51953	92.1653	0.75973	92.22	0.57017	92.7337	0.49327	209.732	0.56712	159.572	0.49294	142.232	0.47154	141.375	0.46752	209.693	0.5104
--	--			--	--	--	--	--	--	--	--	--	--	--	--	--	--	--	--	--	--	--	--			93.031	76.6331	91.27	1.51757	91.6505	0.75849	91.706	0.56943	92.2071	0.49298	210.216	0.56763	160.001	0.49329	142.601	0.4719	141.76	0.46787	210.194	0.51075
--	--			--	--	--	--	--	--	--	--	--	--	--	--	--	--	--	--	--	--	--	--			92.4548	76.9198	90.7644	1.51555	91.1663	0.75747	91.2426	0.56889	91.695	0.49268	210.714	0.56815	160.463	0.49373	142.976	0.47225	142.144	0.46815	210.694	0.51111
--	--			--	--	--	--	--	--	--	--	--	--	--	--	--	--	--	--	--	--	--	--			91.9617	77.1466	90.3305	1.51383	90.6657	0.75631	90.7094	0.56818	91.2169	0.49235	211.235	0.56877	160.905	0.49413	143.348	0.47255	142.521	0.46853	211.204	0.51149
--	--			--	--	--	--	--	--	--	--	--	--	--	--	--	--	--	--	--	--	--	--			91.4554	77.386	89.8414	1.51194	90.1773	0.75526	90.2198	0.56751	90.7209	0.49205	211.711	0.56927	161.338	0.49455	143.729	0.47291	142.898	0.46882	211.694	0.51185
--	--			--	--	--	--	--	--	--	--	--	--	--	--	--	--	--	--	--	--	--	--			90.9459	77.628	89.3196	1.50994	89.662	0.75414	89.7181	0.56691	90.218	0.49173	212.212	0.56986	161.757	0.49494	144.097	0.47327	143.284	0.4691	212.195	0.51218
--	--			--	--	--	--	--	--	--	--	--	--	--	--	--	--	--	--	--	--	--	--			90.4722	77.8528	88.789	1.50791	89.1791	0.75307	89.206	0.56634	89.6937	0.4914	212.722	0.57035	162.162	0.49538	144.49	0.47357	143.664	0.46946	212.696	0.51249
--	--			--	--	--	--	--	--	--	--	--	--	--	--	--	--	--	--	--	--	--	--			89.965	78.0792	88.2639	1.50569	88.664	0.75194	88.7249	0.56566	89.2334	0.49113	213.245	0.57095	162.574	0.49574	144.865	0.47396	144.052	0.46979	213.198	0.51285
--	--			--	--	--	--	--	--	--	--	--	--	--	--	--	--	--	--	--	--	--	--			89.4988	78.2996	87.8412	1.50408	88.1549	0.75092	88.2116	0.56509	88.7111	0.49082	213.712	0.57146	162.995	0.49618	145.255	0.4743	144.436	0.4701	213.698	0.51321
--	--			--	--	--	--	--	--	--	--	--	--	--	--	--	--	--	--	--	--	--	--			88.9503	78.5479	87.3818	1.50217	87.6719	0.74989	87.7076	0.56449	88.2049	0.49054	214.21	0.57202	163.423	0.49655	145.644	0.47458	144.82	0.47037	214.198	0.51354
--	--			--	--	--	--	--	--	--	--	--	--	--	--	--	--	--	--	--	--	--	--			88.4954	78.766	86.8399	1.50008	87.166	0.74875	87.2117	0.56385	87.7312	0.4902	214.74	0.57259	163.854	0.49693	146.031	0.47496	145.199	0.47065	214.699	0.51385
--	--			--	--	--	--	--	--	--	--	--	--	--	--	--	--	--	--	--	--	--	--			88.031	78.9616	86.3076	1.49812	86.6821	0.74778	86.6994	0.56324	87.2211	0.4899	215.226	0.57321	164.278	0.49731	146.418	0.47528	145.59	0.47104	215.208	0.51422
--	--			--	--	--	--	--	--	--	--	--	--	--	--	--	--	--	--	--	--	--	--			87.5078	79.2104	85.7638	1.496	86.1626	0.74672	86.2173	0.56266	86.729	0.48966	215.713	0.57367	164.693	0.49777	146.812	0.47564	145.98	0.47134	215.7	0.51452
--	--			--	--	--	--	--	--	--	--	--	--	--	--	--	--	--	--	--	--	--	--			86.9999	79.4346	85.2715	1.49406	85.6505	0.7457	85.7007	0.56205	86.2038	0.48936	216.209	0.57424	165.118	0.4981	147.201	0.47595	146.357	0.47167	216.174	0.51489
--	--			--	--	--	--	--	--	--	--	--	--	--	--	--	--	--	--	--	--	--	--			86.4783	79.6669	84.7407	1.49211	85.177	0.74471	85.1952	0.56146	85.6932	0.48903	216.732	0.57481	165.538	0.49852	147.59	0.47631	146.74	0.47205	216.675	0.51519
--	--			--	--	--	--	--	--	--	--	--	--	--	--	--	--	--	--	--	--	--	--			85.907	79.9304	84.2019	1.48994	84.6697	0.74358	84.7067	0.56089	85.225	0.48874	217.216	0.57533	165.959	0.49889	147.977	0.47667	147.12	0.47233	217.169	0.51556
--	--			--	--	--	--	--	--	--	--	--	--	--	--	--	--	--	--	--	--	--	--			85.3459	80.1967	83.7218	1.48808	84.1786	0.74264	84.2076	0.56034	84.6997	0.48845	217.714	0.57584	166.38	0.49927	148.357	0.47704	147.504	0.47266	217.695	0.51585
--	--			--	--	--	--	--	--	--	--	--	--	--	--	--	--	--	--	--	--	--	--			84.8352	80.4174	83.2103	1.4863	83.6667	0.74168	83.724	0.55973	84.2561	0.48824	218.208	0.57638	166.798	0.49965	148.748	0.47739	147.888	0.47291	218.175	0.51625
--	--			--	--	--	--	--	--	--	--	--	--	--	--	--	--	--	--	--	--	--	--			84.2556	80.6673	82.7147	1.48424	83.1586	0.74064	83.2092	0.55918	83.7366	0.48801	218.749	0.57699	167.22	0.50004	149.123	0.47773	148.266	0.4732	218.675	0.51656
--	--			--	--	--	--	--	--	--	--	--	--	--	--	--	--	--	--	--	--	--	--			83.6761	80.9212	82.2459	1.48253	82.7069	0.73968	82.6992	0.55865	83.2043	0.48765	219.239	0.57745	167.635	0.50042	149.512	0.47808	148.649	0.47357	219.181	0.51691
--	--			--	--	--	--	--	--	--	--	--	--	--	--	--	--	--	--	--	--	--	--			83.1568	81.1616	81.807	1.48103	82.1638	0.73868	82.2171	0.55809	82.7222	0.4874	219.718	0.57807	168.057	0.50081	149.892	0.47845	149.034	0.47389	219.676	0.51726
--	--			--	--	--	--	--	--	--	--	--	--	--	--	--	--	--	--	--	--	--	--			82.6191	81.4026	81.3383	1.47918	81.6828	0.73772	81.6949	0.55752	82.2008	0.48706	220.201	0.57862	168.472	0.50122	150.327	0.47876	149.421	0.4742	220.177	0.51756
--	--			--	--	--	--	--	--	--	--	--	--	--	--	--	--	--	--	--	--	--	--			82.1325	81.603	80.7758	1.4772	81.1698	0.73682	81.2251	0.55695	81.6888	0.48682	220.731	0.57916	168.891	0.50158	150.737	0.47916	149.812	0.47457	220.677	0.51796
--	--			--	--	--	--	--	--	--	--	--	--	--	--	--	--	--	--	--	--	--	--			81.4887	81.9018	80.1849	1.47487	80.6581	0.73581	80.7086	0.55642	81.2203	0.48657	221.213	0.57963	169.314	0.50201	151.133	0.47954	150.236	0.47486	221.178	0.51821
--	--			--	--	--	--	--	--	--	--	--	--	--	--	--	--	--	--	--	--	--	--			80.9999	82.0975	79.7128	1.47312	80.1985	0.735	80.2322	0.55598	80.698	0.48627	221.711	0.58025	169.734	0.50243	151.524	0.47985	150.654	0.47518	221.704	0.51865
--	--			--	--	--	--	--	--	--	--	--	--	--	--	--	--	--	--	--	--	--	--			80.4768	82.3246	79.2551	1.47148	79.6655	0.73389	79.7227	0.55537	80.221	0.48605	222.251	0.58078	170.191	0.50279	151.903	0.48022	151.064	0.47546	222.185	0.51891
--	--			--	--	--	--	--	--	--	--	--	--	--	--	--	--	--	--	--	--	--	--			79.9959	82.5424	78.7353	1.46959	79.1571	0.73306	79.2056	0.55488	79.7082	0.48576	222.72	0.58134	170.644	0.5032	152.274	0.48055	151.463	0.47584	222.679	0.51929
--	--			--	--	--	--	--	--	--	--	--	--	--	--	--	--	--	--	--	--	--	--			79.5207	82.7439	78.2837	1.468	78.6762	0.73211	78.7151	0.5543	79.2091	0.48551	223.206	0.58184	171.087	0.50363	152.651	0.48086	151.856	0.47616	223.18	0.51961
--	--			--	--	--	--	--	--	--	--	--	--	--	--	--	--	--	--	--	--	--	--			79.1026	82.9217	77.7541	1.46604	78.1603	0.73115	78.2163	0.55382	78.7295	0.48528	223.735	0.58242	171.52	0.50401	153.027	0.48127	152.234	0.47648	223.683	0.51992
--	--			--	--	--	--	--	--	--	--	--	--	--	--	--	--	--	--	--	--	--	--			78.6314	83.1197	77.2315	1.46413	77.6548	0.7302	77.7057	0.55329	78.2074	0.48503	224.232	0.58296	171.936	0.50442	153.405	0.48158	152.624	0.47673	224.17	0.52026
--	--			--	--	--	--	--	--	--	--	--	--	--	--	--	--	--	--	--	--	--	--			78.1377	83.3359	76.735	1.46241	77.1799	0.72936	77.2111	0.55277	77.6966	0.48477	224.718	0.58346	172.362	0.5048	153.792	0.4819	153.011	0.47713	224.707	0.52065
--	--			--	--	--	--	--	--	--	--	--	--	--	--	--	--	--	--	--	--	--	--			77.6714	83.5251	76.2031	1.46046	76.688	0.72849	76.7161	0.55228	77.2289	0.48447	225.216	0.58403	172.777	0.50516	154.174	0.48227	153.384	0.47743	225.182	0.52093
--	--			--	--	--	--	--	--	--	--	--	--	--	--	--	--	--	--	--	--	--	--			77.1284	83.7683	75.7696	1.459	76.1597	0.72755	76.2052	0.5518	76.7319	0.48424	225.726	0.58454	173.189	0.50558	154.558	0.48261	153.766	0.47774	225.683	0.52131
--	--			--	--	--	--	--	--	--	--	--	--	--	--	--	--	--	--	--	--	--	--			76.6382	83.961	75.2798	1.45727	75.6769	0.72672	75.706	0.5513	76.2103	0.48403	226.226	0.5851	173.608	0.50593	154.95	0.48292	154.144	0.47806	226.184	0.52166
--	--			--	--	--	--	--	--	--	--	--	--	--	--	--	--	--	--	--	--	--	--			76.1301	84.1886	74.7585	1.45549	75.1722	0.72582	75.2528	0.55079	75.7298	0.48375	226.709	0.58563	174.032	0.50636	155.327	0.48332	154.527	0.47833	226.684	0.52198
--	--			--	--	--	--	--	--	--	--	--	--	--	--	--	--	--	--	--	--	--	--			75.6201	84.4001	74.2013	1.45446	74.6702	0.72494	74.7065	0.5503	75.2105	0.48351	227.207	0.58621	174.457	0.50666	155.719	0.4836	154.904	0.47857	227.21	0.52232
--	--			--	--	--	--	--	--	--	--	--	--	--	--	--	--	--	--	--	--	--	--			75.1127	84.6089	73.7598	1.45216	74.1847	0.72418	74.1974	0.54981	74.7053	0.48331	227.735	0.58681	174.871	0.50707	156.114	0.48396	155.283	0.47892	227.706	0.52264
--	--			--	--	--	--	--	--	--	--	--	--	--	--	--	--	--	--	--	--	--	--			74.6209	84.832	73.2847	1.45043	73.6659	0.72327	73.7446	0.54936	74.1959	0.48307	228.224	0.58728	175.293	0.50747	156.501	0.48429	155.66	0.47921	228.19	0.52294
--	--			--	--	--	--	--	--	--	--	--	--	--	--	--	--	--	--	--	--	--	--			74.2066	85.0016	72.781	1.44882	73.1838	0.7224	73.2025	0.54887	73.7173	0.48285	228.71	0.58778	175.715	0.50785	156.88	0.48465	156.051	0.47957	228.689	0.52331
--	--			--	--	--	--	--	--	--	--	--	--	--	--	--	--	--	--	--	--	--	--			73.7368	85.1904	72.2843	1.4471	72.6497	0.7216	72.6987	0.54835	73.2115	0.48258	229.227	0.5884	176.129	0.50827	157.255	0.48493	156.432	0.47988	229.19	0.52358
--	--			--	--	--	--	--	--	--	--	--	--	--	--	--	--	--	--	--	--	--	--			73.2307	85.4104	71.8234	1.44561	72.1726	0.72076	72.2002	0.54795	72.715	0.48236	229.719	0.58891	176.552	0.50865	157.636	0.48528	156.815	0.48019	229.694	0.52397
--	--			--	--	--	--	--	--	--	--	--	--	--	--	--	--	--	--	--	--	--	--			72.7659	85.6174	71.2482	1.44364	71.6639	0.71991	71.7417	0.54757	72.2251	0.48211	230.223	0.58944	176.967	0.50901	158.019	0.48564	157.197	0.48051	230.195	0.52428
--	--			--	--	--	--	--	--	--	--	--	--	--	--	--	--	--	--	--	--	--	--			72.3482	85.7807	70.7656	1.44208	71.157	0.71907	71.2118	0.54708	71.7116	0.4819	230.717	0.58995	177.389	0.5094	158.4	0.48594	157.588	0.4808	230.703	0.52466
--	--			--	--	--	--	--	--	--	--	--	--	--	--	--	--	--	--	--	--	--	--			71.7794	86.0033	70.3298	1.44064	70.6827	0.71829	70.6912	0.54663	71.2	0.48165	231.203	0.59048	177.809	0.50981	158.787	0.48633	157.963	0.48111	231.197	0.52496
--	--			--	--	--	--	--	--	--	--	--	--	--	--	--	--	--	--	--	--	--	--			71.1978	86.2546	69.8814	1.43923	70.174	0.71755	70.1951	0.54614	70.697	0.48146	231.721	0.59103	178.231	0.51015	159.166	0.48665	158.355	0.4814	231.698	0.52534
--	--			--	--	--	--	--	--	--	--	--	--	--	--	--	--	--	--	--	--	--	--			70.6676	86.4839	69.4629	1.43789	69.6795	0.71677	69.7197	0.54572	70.2229	0.48127	232.209	0.59159	178.649	0.51056	159.554	0.48704	158.754	0.48172	232.2	0.52564
--	--			--	--	--	--	--	--	--	--	--	--	--	--	--	--	--	--	--	--	--	--			70.1987	86.6863	69.026	1.43645	69.1639	0.71591	69.2035	0.54529	69.7129	0.48103	232.714	0.59206	179.071	0.51094	159.941	0.48738	159.143	0.48208	232.702	0.52594
--	--			--	--	--	--	--	--	--	--	--	--	--	--	--	--	--	--	--	--	--	--			69.7124	86.8774	68.5342	1.43498	68.6476	0.71512	68.6968	0.54488	69.2008	0.4808	233.241	0.59267	179.502	0.5113	160.363	0.4877	159.526	0.48235	233.205	0.52632
--	--			--	--	--	--	--	--	--	--	--	--	--	--	--	--	--	--	--	--	--	--			69.1648	87.1067	67.9825	1.43332	68.1737	0.71441	68.2033	0.54445	68.702	0.48064	233.724	0.59316	179.927	0.51161	160.782	0.48806	159.911	0.48261	233.703	0.52662
--	--			--	--	--	--	--	--	--	--	--	--	--	--	--	--	--	--	--	--	--	--			68.5691	87.3673	67.3824	1.43142	67.6681	0.71369	67.7169	0.54407	68.2319	0.48044	234.211	0.59367	180.393	0.51209	161.181	0.48841	160.341	0.48304	234.175	0.5269
--	--			--	--	--	--	--	--	--	--	--	--	--	--	--	--	--	--	--	--	--	--			68.0961	87.5642	66.8233	1.42972	67.1552	0.71292	67.2137	0.54363	67.7139	0.48018	234.71	0.59422	180.851	0.51246	161.56	0.48877	160.762	0.48329	234.68	0.52727
--	--			--	--	--	--	--	--	--	--	--	--	--	--	--	--	--	--	--	--	--	--			67.6201	87.7679	66.3538	1.42818	66.6616	0.71216	66.7031	0.54317	67.2069	0.48005	235.228	0.59477	181.285	0.51294	161.953	0.48914	161.164	0.48356	235.18	0.52756
--	--			--	--	--	--	--	--	--	--	--	--	--	--	--	--	--	--	--	--	--	--			67.1167	87.996	65.8151	1.4266	66.1557	0.71144	66.1907	0.54278	66.6972	0.47981	235.728	0.59532	181.713	0.51326	162.336	0.48949	161.555	0.48388	235.674	0.52793
--	--			--	--	--	--	--	--	--	--	--	--	--	--	--	--	--	--	--	--	--	--			66.6571	88.1844	65.2303	1.42493	65.6762	0.71071	65.6938	0.54237	66.1943	0.47962	236.203	0.59586	182.123	0.51365	162.714	0.48982	161.944	0.48421	236.176	0.52823
--	--			--	--	--	--	--	--	--	--	--	--	--	--	--	--	--	--	--	--	--	--			66.2369	88.3612	64.734	1.42345	65.1721	0.71005	65.2441	0.54201	65.7214	0.47945	236.701	0.5964	182.553	0.51402	163.093	0.49016	162.311	0.48448	236.678	0.52852
--	--			--	--	--	--	--	--	--	--	--	--	--	--	--	--	--	--	--	--	--	--			65.753	88.5643	64.2233	1.42188	64.6611	0.70933	64.7333	0.54161	65.2201	0.47922	237.23	0.59691	182.967	0.51435	163.478	0.4905	162.691	0.48481	237.178	0.52891
--	--			--	--	--	--	--	--	--	--	--	--	--	--	--	--	--	--	--	--	--	--			65.2012	88.8122	63.7964	1.42071	64.1517	0.70862	64.21	0.54122	64.7116	0.47904	237.717	0.59743	183.381	0.51479	163.864	0.49081	163.067	0.48518	237.68	0.52923
--	--			--	--	--	--	--	--	--	--	--	--	--	--	--	--	--	--	--	--	--	--			64.7161	89.0096	63.3292	1.41935	63.6612	0.70783	63.7083	0.54085	64.2161	0.4789	238.216	0.59799	183.787	0.51514	164.251	0.49116	163.447	0.48539	238.18	0.52954
--	--			--	--	--	--	--	--	--	--	--	--	--	--	--	--	--	--	--	--	--	--			64.1595	89.2689	62.8216	1.41793	63.158	0.70727	63.2018	0.54049	63.7032	0.47867	238.693	0.59851	184.196	0.51554	164.626	0.49151	163.815	0.4858	238.682	0.5299
--	--			--	--	--	--	--	--	--	--	--	--	--	--	--	--	--	--	--	--	--	--			63.683	89.4704	62.256	1.4165	62.6907	0.70655	62.6995	0.54005	63.2129	0.47855	239.223	0.59907	184.612	0.51591	165.013	0.49183	164.197	0.48604	239.176	0.5302
--	--			--	--	--	--	--	--	--	--	--	--	--	--	--	--	--	--	--	--	--	--			63.2221	89.6702	61.7485	1.41512	62.1786	0.7059	62.1975	0.5397	62.6903	0.47833	239.714	0.59962	185.025	0.51624	165.399	0.49214	164.565	0.48638	239.678	0.53055
--	--			--	--	--	--	--	--	--	--	--	--	--	--	--	--	--	--	--	--	--	--			62.6374	89.9178	61.2636	1.41361	61.6646	0.70519	61.7146	0.53933	62.2007	0.47817	240.218	0.60015	185.445	0.5166	165.773	0.4925	164.949	0.48661	240.19	0.53088
--	--			--	--	--	--	--	--	--	--	--	--	--	--	--	--	--	--	--	--	--	--			62.1251	90.1445	60.8217	1.41243	61.1627	0.70458	61.2175	0.53898	61.6937	0.47802	240.739	0.60066	185.87	0.51697	166.164	0.49281	165.327	0.48689	240.683	0.53117
--	--			--	--	--	--	--	--	--	--	--	--	--	--	--	--	--	--	--	--	--	--			61.5	90.4214	60.2863	1.4108	60.6668	0.70384	60.7081	0.53865	61.1901	0.47787	241.224	0.60121	186.285	0.51737	166.549	0.49316	165.708	0.48731	241.192	0.53151
--	--			--	--	--	--	--	--	--	--	--	--	--	--	--	--	--	--	--	--	--	--			60.989	90.6775	59.7822	1.40969	60.1529	0.70321	60.212	0.53829	60.7206	0.47765	241.711	0.60173	186.699	0.51775	166.93	0.49349	166.088	0.48752	241.688	0.53184
--	--			--	--	--	--	--	--	--	--	--	--	--	--	--	--	--	--	--	--	--	--			60.5189	90.9015	59.2377	1.40829	59.6639	0.70263	59.6981	0.53796	60.2114	0.47749	242.225	0.6023	187.123	0.51811	167.312	0.49379	166.477	0.48781	242.189	0.53223
--	--			--	--	--	--	--	--	--	--	--	--	--	--	--	--	--	--	--	--	--	--			60.0654	91.0866	58.735	1.40704	59.1537	0.70203	59.1865	0.53763	59.7439	0.47737	242.731	0.60279	187.552	0.51848	167.695	0.49417	166.861	0.48809	242.679	0.53252
--	--			--	--	--	--	--	--	--	--	--	--	--	--	--	--	--	--	--	--	--	--			59.4557	91.3498	58.1981	1.40553	58.6558	0.70137	58.7121	0.53729	59.2088	0.47723	243.222	0.60336	187.966	0.51882	168.071	0.49452	167.239	0.48843	243.219	0.53288
--	--			--	--	--	--	--	--	--	--	--	--	--	--	--	--	--	--	--	--	--	--			58.8635	91.6338	57.7198	1.40442	58.1459	0.70078	58.2156	0.53694	58.7022	0.47707	243.741	0.60386	188.397	0.51922	168.462	0.49482	167.636	0.48869	243.693	0.53318
--	--			--	--	--	--	--	--	--	--	--	--	--	--	--	--	--	--	--	--	--	--			58.2908	91.9082	57.2212	1.40305	57.6899	0.7002	57.6991	0.53665	58.1985	0.47689	244.208	0.6044	188.823	0.51956	168.844	0.49517	168.028	0.48906	244.202	0.53353
--	--			--	--	--	--	--	--	--	--	--	--	--	--	--	--	--	--	--	--	--	--			57.8211	92.1349	56.7035	1.40184	57.1812	0.69965	57.1923	0.53634	57.699	0.47678	244.727	0.60494	189.247	0.52003	169.23	0.49553	168.414	0.48928	244.698	0.53388
--	--			--	--	--	--	--	--	--	--	--	--	--	--	--	--	--	--	--	--	--	--			57.3655	92.3439	56.2934	1.40084	56.6752	0.69904	56.6882	0.53601	57.192	0.4766	245.217	0.60548	189.67	0.52037	169.621	0.49586	168.814	0.48962	245.198	0.53425
--	--			--	--	--	--	--	--	--	--	--	--	--	--	--	--	--	--	--	--	--	--			56.8803	92.5814	55.7815	1.3997	56.1998	0.69848	56.1887	0.53569	56.6993	0.47656	245.713	0.60597	190.13	0.52071	170.02	0.49622	169.197	0.48996	245.699	0.53455
--	--			--	--	--	--	--	--	--	--	--	--	--	--	--	--	--	--	--	--	--	--			56.3331	92.8232	55.1867	1.39814	55.6759	0.69783	55.7013	0.53543	56.2071	0.47639	246.202	0.60655	190.593	0.52112	170.448	0.49652	169.584	0.49016	246.222	0.5349
--	--			--	--	--	--	--	--	--	--	--	--	--	--	--	--	--	--	--	--	--	--			55.7203	93.1363	54.7529	1.39728	55.1785	0.69731	55.1927	0.53515	55.6925	0.47624	246.729	0.60712	191.035	0.52146	170.86	0.49686	170.002	0.49055	246.701	0.53522
--	--			--	--	--	--	--	--	--	--	--	--	--	--	--	--	--	--	--	--	--	--			55.2282	93.3732	54.2289	1.39602	54.6738	0.69672	54.7103	0.53488	55.2001	0.47612	247.244	0.60761	191.462	0.52187	171.268	0.49723	170.42	0.49091	247.203	0.53553
--	--			--	--	--	--	--	--	--	--	--	--	--	--	--	--	--	--	--	--	--	--			54.7328	93.6129	53.7352	1.39495	54.1771	0.69623	54.1919	0.53456	54.6845	0.47599	247.716	0.60812	191.881	0.52225	171.66	0.49749	170.835	0.49116	247.704	0.53587
--	--			--	--	--	--	--	--	--	--	--	--	--	--	--	--	--	--	--	--	--	--			54.2393	93.8749	53.2777	1.39395	53.6729	0.69573	53.697	0.5343	54.2025	0.47589	248.204	0.60868	192.287	0.52266	172.043	0.49789	171.238	0.49147	248.206	0.53621
--	--			--	--	--	--	--	--	--	--	--	--	--	--	--	--	--	--	--	--	--	--			53.81	94.0736	52.7718	1.39287	53.1782	0.69519	53.1936	0.53397	53.7145	0.47574	248.755	0.60926	192.701	0.52301	172.427	0.49822	171.619	0.49176	248.671	0.53646
--	--			--	--	--	--	--	--	--	--	--	--	--	--	--	--	--	--	--	--	--	--			53.2854	94.3489	52.1977	1.39171	52.6789	0.69467	52.6906	0.53373	53.199	0.47568	249.219	0.60974	193.117	0.52334	172.803	0.49853	172.002	0.49206	249.182	0.53685
--	--			--	--	--	--	--	--	--	--	--	--	--	--	--	--	--	--	--	--	--	--			52.7811	94.6088	51.6926	1.39063	52.181	0.69417	52.196	0.53349	52.6939	0.47553	249.714	0.61031	193.523	0.52375	173.188	0.49886	172.362	0.49239	249.676	0.53714
--	--			--	--	--	--	--	--	--	--	--	--	--	--	--	--	--	--	--	--	--	--			52.2052	94.9159	51.219	1.38965	51.6797	0.69362	51.6966	0.53324	52.1911	0.47542	250.207	0.61088	193.933	0.52413	173.564	0.4992	172.735	0.49273	250.178	0.53748
--	--			--	--	--	--	--	--	--	--	--	--	--	--	--	--	--	--	--	--	--	--			51.7461	95.1507	50.7405	1.38871	51.1459	0.69315	51.2	0.53301	51.6976	0.47538	250.731	0.61141	194.355	0.52444	173.939	0.49954	173.117	0.493	250.68	0.53783
--	--			--	--	--	--	--	--	--	--	--	--	--	--	--	--	--	--	--	--	--	--			51.3008	95.3847	50.1914	1.38759	50.6546	0.69266	50.6983	0.53272	51.1961	0.47525	251.228	0.61196	194.777	0.52485	174.316	0.49983	173.485	0.49324	251.19	0.53818
--	--			--	--	--	--	--	--	--	--	--	--	--	--	--	--	--	--	--	--	--	--			50.8585	95.623	49.7339	1.38673	50.1563	0.69217	50.2053	0.53249	50.7109	0.47515	251.71	0.61247	195.188	0.52524	174.697	0.50021	173.861	0.4936	251.685	0.53855
--	--			--	--	--	--	--	--	--	--	--	--	--	--	--	--	--	--	--	--	--	--			50.3873	95.8607	49.2605	1.38571	49.6611	0.69167	49.6955	0.53224	50.203	0.47505	252.23	0.61301	195.621	0.52559	175.077	0.50058	174.241	0.49386	252.173	0.53881
--	--			--	--	--	--	--	--	--	--	--	--	--	--	--	--	--	--	--	--	--	--			49.9442	96.0969	48.7348	1.3847	49.1542	0.69118	49.2055	0.53201	49.7308	0.47481	252.729	0.61358	196.048	0.52596	175.457	0.50085	174.619	0.49419	252.675	0.53912
--	--			--	--	--	--	--	--	--	--	--	--	--	--	--	--	--	--	--	--	--	--			49.4949	96.3606	48.2382	1.38382	48.6641	0.6907	48.7271	0.53181	49.2112	0.47474	253.205	0.61408	196.468	0.52632	175.858	0.50117	175.004	0.49442	253.186	0.53951
--	--			--	--	--	--	--	--	--	--	--	--	--	--	--	--	--	--	--	--	--	--			49.0012	96.617	47.753	1.38298	48.1641	0.69025	48.2206	0.53162	48.6823	0.47465	253.728	0.61464	196.893	0.52668	176.258	0.50157	175.385	0.4947	253.678	0.53981
--	--			--	--	--	--	--	--	--	--	--	--	--	--	--	--	--	--	--	--	--	--			48.5117	96.8504	47.1994	1.38186	47.6655	0.68981	47.7088	0.53141	48.1921	0.47458	254.235	0.61516	197.325	0.52705	176.649	0.50181	175.769	0.49504	254.178	0.54016
--	--			--	--	--	--	--	--	--	--	--	--	--	--	--	--	--	--	--	--	--	--			47.9432	97.1948	46.7308	1.38112	47.1758	0.68944	47.1935	0.53117	47.6937	0.47446	254.72	0.61569	197.74	0.5274	177.028	0.50216	176.166	0.49528	254.676	0.54046
--	--			--	--	--	--	--	--	--	--	--	--	--	--	--	--	--	--	--	--	--	--			47.3058	97.5774	46.2136	1.38023	46.6488	0.68894	46.6866	0.531	47.1977	0.47444	255.212	0.61626	198.181	0.52778	177.409	0.50246	176.55	0.49561	255.182	0.54079
--	--			--	--	--	--	--	--	--	--	--	--	--	--	--	--	--	--	--	--	--	--			46.7707	97.8656	45.7918	1.37951	46.1705	0.68856	46.1976	0.53081	46.7108	0.47437	255.711	0.61679	198.607	0.52818	177.792	0.50283	176.944	0.49588	255.685	0.54112
--	--			--	--	--	--	--	--	--	--	--	--	--	--	--	--	--	--	--	--	--	--			46.2727	98.173	45.1855	1.37849	45.6568	0.68816	45.7022	0.53062	46.2102	0.47434	256.228	0.61732	199.036	0.52848	178.166	0.50312	177.33	0.4962	256.185	0.54147
--	--			--	--	--	--	--	--	--	--	--	--	--	--	--	--	--	--	--	--	--	--			45.7328	98.5022	44.7078	1.37778	45.1613	0.68783	45.2158	0.53045	45.7163	0.47423	256.715	0.61788	199.471	0.52889	178.55	0.50344	177.727	0.49649	256.698	0.54181
--	--			--	--	--	--	--	--	--	--	--	--	--	--	--	--	--	--	--	--	--	--			45.2418	98.7958	44.2537	1.377	44.6657	0.68738	44.6997	0.53029	45.1902	0.47417	257.218	0.61841	199.889	0.52926	178.934	0.50383	178.109	0.49679	257.2	0.54214
--	--			--	--	--	--	--	--	--	--	--	--	--	--	--	--	--	--	--	--	--	--			44.7358	99.1115	43.7142	1.37622	44.1794	0.68698	44.1934	0.5301	44.686	0.47413	257.702	0.61892	200.368	0.52962	179.329	0.5041	178.496	0.49704	257.687	0.54244
--	--			--	--	--	--	--	--	--	--	--	--	--	--	--	--	--	--	--	--	--	--			44.2253	99.4441	43.2255	1.37551	43.6547	0.6867	43.6997	0.52994	44.1971	0.4741	258.221	0.61952	200.799	0.53004	179.716	0.50444	178.889	0.49744	258.19	0.54277
--	--			--	--	--	--	--	--	--	--	--	--	--	--	--	--	--	--	--	--	--	--			43.7472	99.7559	42.7837	1.37488	43.1491	0.68623	43.2039	0.52985	43.7051	0.47411	258.704	0.61998	200.914	0.53009	180.131	0.50468	179.271	0.49769	258.715	0.5431
--	--			--	--	--	--	--	--	--	--	--	--	--	--	--	--	--	--	--	--	--	--			43.2979	100.034	42.2199	1.37408	42.6679	0.68599	42.7103	0.52965	43.2176	0.47405	259.208	0.62055	201.421	0.53048	180.563	0.50507	179.653	0.49798	259.193	0.54346
--	--			--	--	--	--	--	--	--	--	--	--	--	--	--	--	--	--	--	--	--	--			42.846	100.371	41.7745	1.37365	42.1698	0.68565	42.1859	0.52954	42.7137	0.47402	259.735	0.62116	202.009	0.53089	180.974	0.50542	180.064	0.49827	259.709	0.54378
--	--			--	--	--	--	--	--	--	--	--	--	--	--	--	--	--	--	--	--	--	--			42.3026	100.698	41.2609	1.37306	41.6454	0.68526	41.691	0.52937	42.1928	0.47403	260.223	0.62168	202.425	0.53121	181.362	0.50574	180.48	0.49853	260.174	0.54408
--	--			--	--	--	--	--	--	--	--	--	--	--	--	--	--	--	--	--	--	--	--			41.6972	101.135	40.7448	1.37236	41.1734	0.68497	41.2026	0.52925	41.702	0.47399	260.709	0.62219	203.279	0.53182	181.75	0.50608	180.884	0.49891	260.681	0.54437
--	--			--	--	--	--	--	--	--	--	--	--	--	--	--	--	--	--	--	--	--	--			41.2476	101.408	40.2259	1.37169	40.6592	0.68468	40.717	0.52912	41.1888	0.47392	261.206	0.62272	203.893	0.53238	182.122	0.50639	181.274	0.49912	261.177	0.54473
--	--			--	--	--	--	--	--	--	--	--	--	--	--	--	--	--	--	--	--	--	--			40.729	101.762	39.7226	1.37105	40.197	0.68441	40.1988	0.52901	40.6861	0.47396	261.748	0.62329	204.455	0.53285	182.489	0.50675	181.655	0.49946	261.704	0.5451
--	--			--	--	--	--	--	--	--	--	--	--	--	--	--	--	--	--	--	--	--	--			40.2628	102.062	39.209	1.3706	39.6728	0.68407	39.691	0.52887	40.1985	0.47396	262.226	0.62391	204.964	0.5332	182.876	0.50701	182.031	0.49978	262.191	0.54537
--	--			--	--	--	--	--	--	--	--	--	--	--	--	--	--	--	--	--	--	--	--			39.7244	102.44	38.7542	1.37021	39.1526	0.68377	39.1981	0.5288	39.7198	0.47398	262.712	0.62435	205.45	0.53366	183.244	0.50739	182.405	0.50005	262.683	0.54572
--	--			--	--	--	--	--	--	--	--	--	--	--	--	--	--	--	--	--	--	--	--			39.2517	102.805	38.2182	1.3696	38.6711	0.68355	38.6811	0.52873	39.1856	0.47394	263.203	0.62493	205.895	0.53402	183.623	0.50769	182.786	0.50037	263.185	0.54601
--	--			--	--	--	--	--	--	--	--	--	--	--	--	--	--	--	--	--	--	--	--			38.7811	103.165	37.7216	1.36909	38.1412	0.68321	38.195	0.52863	38.6888	0.47394	263.733	0.62549	206.328	0.53441	184.008	0.50807	183.164	0.50061	263.676	0.54633
--	--			--	--	--	--	--	--	--	--	--	--	--	--	--	--	--	--	--	--	--	--			38.3162	103.493	37.244	1.36867	37.6536	0.68301	37.6976	0.52854	38.2077	0.47398	264.221	0.62606	206.762	0.53486	184.388	0.50836	183.54	0.50093	264.178	0.54665
--	--			--	--	--	--	--	--	--	--	--	--	--	--	--	--	--	--	--	--	--	--			37.8242	103.84	36.7533	1.36826	37.186	0.68279	37.182	0.52845	37.6873	0.47401	264.709	0.62659	207.184	0.53521	184.767	0.50871	183.923	0.50123	264.698	0.54697
--	--			--	--	--	--	--	--	--	--	--	--	--	--	--	--	--	--	--	--	--	--			37.2893	104.242	36.2208	1.36786	36.6467	0.68263	36.6925	0.52841	37.1894	0.47404	265.271	0.62718	207.608	0.53556	185.157	0.50899	184.308	0.50152	265.18	0.54728
--	--			--	--	--	--	--	--	--	--	--	--	--	--	--	--	--	--	--	--	--	--			36.724	104.827	35.7468	1.36766	36.1572	0.68235	36.2162	0.52835	36.7061	0.47404	265.747	0.62766	208.028	0.53591	185.532	0.50932	184.689	0.50177	265.681	0.54763
--	--			--	--	--	--	--	--	--	--	--	--	--	--	--	--	--	--	--	--	--	--			36.2583	105.185	35.2468	1.36716	35.6691	0.68218	35.6868	0.52835	36.1923	0.47408	266.214	0.62817	208.443	0.53626	185.919	0.50962	185.08	0.50204	266.185	0.54798
--	--			--	--	--	--	--	--	--	--	--	--	--	--	--	--	--	--	--	--	--	--			35.8144	105.517	34.7606	1.36687	35.1945	0.68197	35.1955	0.52825	35.6949	0.47419	266.713	0.62876	208.86	0.53664	186.302	0.50998	185.476	0.50235	266.685	0.54829
--	--			--	--	--	--	--	--	--	--	--	--	--	--	--	--	--	--	--	--	--	--			35.3466	105.907	34.2092	1.36649	34.662	0.68178	34.6818	0.52823	35.1859	0.47418	267.201	0.62927	209.281	0.537	186.693	0.51022	185.864	0.50265	267.187	0.54865
--	--			--	--	--	--	--	--	--	--	--	--	--	--	--	--	--	--	--	--	--	--			34.8994	106.278	33.7262	1.36616	34.1455	0.68164	34.1841	0.5282	34.6886	0.47428	267.729	0.62981	209.702	0.53742	187.078	0.5106	186.258	0.50289	267.693	0.54894
--	--			--	--	--	--	--	--	--	--	--	--	--	--	--	--	--	--	--	--	--	--			34.4315	106.66	33.228	1.36595	33.6474	0.68146	33.7073	0.52817	34.2012	0.47433	268.217	0.6304	210.158	0.53779	187.474	0.51087	186.644	0.50316	268.188	0.54931
--	--			--	--	--	--	--	--	--	--	--	--	--	--	--	--	--	--	--	--	--	--			34.0093	106.95	32.7475	1.3657	33.191	0.68135	33.1893	0.5282	33.6853	0.47443	268.735	0.63102	210.588	0.53816	187.855	0.51121	187.028	0.50353	268.686	0.5496
--	--			--	--	--	--	--	--	--	--	--	--	--	--	--	--	--	--	--	--	--	--			33.4998	107.397	32.2256	1.36547	32.6533	0.68124	32.6964	0.52818	33.2118	0.47445	269.239	0.63145	210.994	0.53856	188.243	0.51151	187.416	0.50382	269.197	0.54997
--	--			--	--	--	--	--	--	--	--	--	--	--	--	--	--	--	--	--	--	--	--			32.9151	107.907	31.7983	1.36531	32.1546	0.68112	32.2071	0.52822	32.7367	0.47453	269.738	0.63196	211.405	0.53896	188.631	0.51182	187.805	0.50411	269.689	0.55028
--	--			--	--	--	--	--	--	--	--	--	--	--	--	--	--	--	--	--	--	--	--			32.4341	108.339	31.3014	1.36512	31.6755	0.68102	31.6872	0.52826	32.1912	0.47465	270.219	0.63251	211.822	0.5394	189.024	0.51215	188.182	0.50435	270.19	0.55062
--	--			--	--	--	--	--	--	--	--	--	--	--	--	--	--	--	--	--	--	--	--			31.9541	108.784	30.7221	1.36478	31.1506	0.681	31.2076	0.52824	31.7072	0.47473	270.711	0.63301	212.244	0.53967	189.407	0.5125	188.558	0.50463	270.693	0.55092
--	--			--	--	--	--	--	--	--	--	--	--	--	--	--	--	--	--	--	--	--	--			31.4893	109.166	30.1942	1.36487	30.6685	0.68086	30.7009	0.52827	31.1821	0.47477	271.208	0.63355	212.68	0.54003	189.787	0.51281	188.949	0.50491	271.201	0.55134
--	--			--	--	--	--	--	--	--	--	--	--	--	--	--	--	--	--	--	--	--	--			31.0262	109.605	29.7162	1.3648	30.15	0.68076	30.1977	0.52831	30.6957	0.47493	271.729	0.6341	213.099	0.54042	190.198	0.51312	189.328	0.50523	271.691	0.5516
--	--			--	--	--	--	--	--	--	--	--	--	--	--	--	--	--	--	--	--	--	--			30.6002	109.999	29.2822	1.36475	29.6658	0.68074	29.6824	0.52839	30.189	0.47453	272.22	0.63464	213.528	0.5408	190.608	0.51345	189.705	0.50549	272.196	0.55195
--	--			--	--	--	--	--	--	--	--	--	--	--	--	--	--	--	--	--	--	--	--			30.1025	110.448	28.8165	1.36464	29.1724	0.68068	29.1996	0.52844	29.6922	0.47516	272.699	0.6351	213.963	0.54113	191.001	0.51374	190.127	0.5058	272.697	0.55225
--	--			--	--	--	--	--	--	--	--	--	--	--	--	--	--	--	--	--	--	--	--			29.6125	110.889	28.3201	1.36466	28.644	0.68071	28.71	0.5285	29.2051	0.47523	273.213	0.63569	214.385	0.54148	191.386	0.51409	190.535	0.50608	273.225	0.5526
--	--			--	--	--	--	--	--	--	--	--	--	--	--	--	--	--	--	--	--	--	--			29.134	111.238	27.8401	1.36458	28.1582	0.68072	28.1955	0.52858	28.6886	0.47534	273.732	0.63617	214.816	0.54188	191.766	0.51438	190.938	0.50641	273.702	0.55292
--	--			--	--	--	--	--	--	--	--	--	--	--	--	--	--	--	--	--	--	--	--			28.6714	111.616	27.3658	1.36468	27.6725	0.68074	27.6927	0.52865	28.1972	0.47551	274.222	0.63675	215.239	0.54225	192.142	0.51472	191.332	0.50671	274.177	0.55327
--	--			--	--	--	--	--	--	--	--	--	--	--	--	--	--	--	--	--	--	--	--			28.252	112.093	26.9616	1.36476	27.1796	0.68076	27.2043	0.52878	27.7054	0.47564	274.711	0.63719	215.67	0.54261	192.513	0.51505	191.707	0.50696	274.71	0.55361
--	--			--	--	--	--	--	--	--	--	--	--	--	--	--	--	--	--	--	--	--	--			27.8009	112.509	26.4945	1.3648	26.699	0.68078	26.7053	0.52886	27.2178	0.47578	275.215	0.63775	216.094	0.54299	192.899	0.51536	192.089	0.50739	275.194	0.55395
--	--			--	--	--	--	--	--	--	--	--	--	--	--	--	--	--	--	--	--	--	--			27.3081	113.089	26.0217	1.36493	26.1717	0.68084	26.2324	0.52897	26.7273	0.47593	275.732	0.6383	216.522	0.54332	193.279	0.51565	192.472	0.50753	275.682	0.55427
--	--			--	--	--	--	--	--	--	--	--	--	--	--	--	--	--	--	--	--	--	--			26.8184	113.538	25.5195	1.36499	25.6958	0.68095	25.7563	0.52913	26.2153	0.47609	276.219	0.63878	216.937	0.54367	193.655	0.51599	192.849	0.50782	276.185	0.55458
--	--			--	--	--	--	--	--	--	--	--	--	--	--	--	--	--	--	--	--	--	--			26.388	113.995	25.0368	1.36522	25.2004	0.68096	25.243	0.52929	25.7589	0.47624	276.731	0.63937	217.35	0.54398	194.045	0.51628	193.238	0.50809	276.679	0.55486
--	--			--	--	--	--	--	--	--	--	--	--	--	--	--	--	--	--	--	--	--	--			25.8925	114.606	24.5923	1.36543	24.6883	0.68109	24.7289	0.52946	25.3174	0.47639	277.208	0.63983	217.767	0.5444	194.437	0.51659	193.615	0.5084	277.181	0.5552
--	--			--	--	--	--	--	--	--	--	--	--	--	--	--	--	--	--	--	--	--	--			25.3769	115.178	24.062	1.36554	24.2239	0.68121	24.2163	0.52954	24.8576	0.47653	277.702	0.63969	218.206	0.54471	194.826	0.5169	194.004	0.50865	277.678	0.55554
--	--			--	--	--	--	--	--	--	--	--	--	--	--	--	--	--	--	--	--	--	--			24.7355	115.838	23.5363	1.36584	23.7445	0.68132	23.7329	0.52971	24.3542	0.47675	278.235	0.64082	218.624	0.5451	195.214	0.51718	194.393	0.509	278.185	0.55585
--	--			--	--	--	--	--	--	--	--	--	--	--	--	--	--	--	--	--	--	--	--			24.1703	116.43	22.936	1.36618	23.1464	0.68145	23.2135	0.52992	23.7947	0.47692	278.747	0.64134	219.051	0.54541	195.61	0.51752	194.78	0.50928	278.686	0.55619
--	--			--	--	--	--	--	--	--	--	--	--	--	--	--	--	--	--	--	--	--	--			23.6372	117.013	22.2686	1.36666	22.6299	0.68163	22.7181	0.53008	23.213	0.4771	279.216	0.64185	219.463	0.54584	196.001	0.51782	195.173	0.50954	279.189	0.55647
--	--			--	--	--	--	--	--	--	--	--	--	--	--	--	--	--	--	--	--	--	--			23.0857	117.541	21.694	1.36709	22.1698	0.68179	22.197	0.53023	22.7198	0.47729	279.725	0.64236	219.891	0.54619	196.398	0.51814	195.559	0.50985	279.691	0.55679
--	--			--	--	--	--	--	--	--	--	--	--	--	--	--	--	--	--	--	--	--	--			22.3453	118.223	21.1828	1.36754	21.6666	0.68194	21.6972	0.53048	22.1855	0.47752	280.227	0.64289	220.345	0.54659	196.785	0.51847	195.939	0.51008	280.221	0.55714
--	--			--	--	--	--	--	--	--	--	--	--	--	--	--	--	--	--	--	--	--	--			21.7118	118.834	20.6761	1.3678	21.1492	0.68223	21.1949	0.53072	21.6888	0.47774	280.716	0.6434	220.768	0.5469	197.178	0.51878	196.324	0.51046	280.697	0.55744
--	--			--	--	--	--	--	--	--	--	--	--	--	--	--	--	--	--	--	--	--	--			21.2024	119.564	20.2751	1.36817	20.6689	0.68239	20.701	0.53092	21.1933	0.47798	281.204	0.64384	221.187	0.54723	197.571	0.51905	196.714	0.51068	281.199	0.55777
--	--			--	--	--	--	--	--	--	--	--	--	--	--	--	--	--	--	--	--	--	--			20.7396	120.152	19.8761	1.36853	20.1488	0.68273	20.1874	0.53117	20.6965	0.47822	281.703	0.64436	221.616	0.54759	197.956	0.5194	197.091	0.51097	281.702	0.55809
--	--			--	--	--	--	--	--	--	--	--	--	--	--	--	--	--	--	--	--	--	--			20.3241	120.532	19.3551	1.36916	19.7087	0.68287	19.7365	0.53139	20.1928	0.47849	282.241	0.64489	222.044	0.54797	198.341	0.5197	197.476	0.5112	282.179	0.55841
--	--			--	--	--	--	--	--	--	--	--	--	--	--	--	--	--	--	--	--	--	--			19.8911	121.371	18.8371	1.36985	19.1823	0.68318	19.2726	0.53166	19.7448	0.47869	282.722	0.64543	222.474	0.54832	198.726	0.52003	197.871	0.51158	282.684	0.55867
--	--			--	--	--	--	--	--	--	--	--	--	--	--	--	--	--	--	--	--	--	--			19.4336	122.007	18.3025	1.37037	18.7115	0.68345	18.7599	0.53191	19.2683	0.47895	283.239	0.6459	222.899	0.54867	199.119	0.52033	198.25	0.51177	283.205	0.55906
--	--			--	--	--	--	--	--	--	--	--	--	--	--	--	--	--	--	--	--	--	--			18.9764	122.445	17.6577	1.37116	18.1347	0.68384	18.1948	0.53219	18.7539	0.47922	283.711	0.6464	223.326	0.54905	199.511	0.52063	198.633	0.51205	283.688	0.55933
--	--			--	--	--	--	--	--	--	--	--	--	--	--	--	--	--	--	--	--	--	--			18.3677	123.215	17.2151	1.37165	17.6457	0.68413	17.6716	0.53251	18.1688	0.47947	284.232	0.64694	223.746	0.54937	199.903	0.52099	199.019	0.51235	284.181	0.55961
--	--			--	--	--	--	--	--	--	--	--	--	--	--	--	--	--	--	--	--	--	--			17.7136	124.275	16.6962	1.37234	17.1594	0.68449	17.1856	0.53283	17.6678	0.47982	284.718	0.64742	224.167	0.54972	200.345	0.52129	199.413	0.51262	284.685	0.55987
--	--			--	--	--	--	--	--	--	--	--	--	--	--	--	--	--	--	--	--	--	--			17.2217	124.753	16.1898	1.37321	16.6228	0.68486	16.6496	0.53315	17.1834	0.48006	285.221	0.64795	224.587	0.5501	200.758	0.52157	199.798	0.51288	285.188	0.56027
--	--			--	--	--	--	--	--	--	--	--	--	--	--	--	--	--	--	--	--	--	--			16.7229	125.609	15.6526	1.37411	16.1634	0.6853	16.1695	0.53345	16.6657	0.4803	285.708	0.64842	225.008	0.55046	201.153	0.52191	200.217	0.51321	285.695	0.56054
--	--			--	--	--	--	--	--	--	--	--	--	--	--	--	--	--	--	--	--	--	--			16.2138	126.385	15.2025	1.37484	15.6525	0.68563	15.6698	0.53377	16.189	0.48058	286.238	0.64896	225.431	0.55077	199.478	0.52221	200.637	0.51351	286.206	0.56086
--	--			--	--	--	--	--	--	--	--	--	--	--	--	--	--	--	--	--	--	--	--			15.7319	126.55	14.6884	1.37588	15.1489	0.68617	15.153	0.53416	15.6781	0.48091	286.745	0.64943	225.837	0.55115	197.689	0.52245	201.013	0.51378	286.689	0.56115
--	--			--	--	--	--	--	--	--	--	--	--	--	--	--	--	--	--	--	--	--	--			15.1789	127.454	14.2058	1.37682	14.6358	0.68661	14.6726	0.53454	15.1712	0.48119	287.212	0.64993	226.263	0.55148	197.718	0.52264	201.297	0.51396	287.204	0.56146
--	--			--	--	--	--	--	--	--	--	--	--	--	--	--	--	--	--	--	--	--	--			14.713	127.858	13.6782	1.37789	14.1409	0.68709	14.1886	0.53491	14.6646	0.48154	287.721	0.65043	226.686	0.55183	199.443	0.52274	202.552	0.51481	287.67	0.56176
--	--			--	--	--	--	--	--	--	--	--	--	--	--	--	--	--	--	--	--	--	--			14.2136	128.418	13.2138	1.37899	13.6579	0.6876	13.6664	0.53535	14.1686	0.48185	288.233	0.65097	227.1	0.55219	201.455	0.52287	203.294	0.51533	288.173	0.56204
--	--			--	--	--	--	--	--	--	--	--	--	--	--	--	--	--	--	--	--	--	--			13.7256	129.5	12.7227	1.38018	13.1366	0.6882	13.1779	0.53569	13.7145	0.48216	288.723	0.65144	227.522	0.55253	202.725	0.52307	203.864	0.51572	288.676	0.56233
--	--			--	--	--	--	--	--	--	--	--	--	--	--	--	--	--	--	--	--	--	--			13.2506	129.572	12.2061	1.38141	12.6323	0.68885	12.6802	0.53615	13.1765	0.48252	289.222	0.65193	227.936	0.55285	203.426	0.52334	204.374	0.51602	289.179	0.56267
--	--			--	--	--	--	--	--	--	--	--	--	--	--	--	--	--	--	--	--	--	--			12.766	130.062	11.7023	1.38282	12.1514	0.68927	12.1837	0.53658	12.6927	0.48285	289.719	0.65251	228.355	0.55322	203.957	0.52361	204.844	0.5163	289.674	0.56309
--	--			--	--	--	--	--	--	--	--	--	--	--	--	--	--	--	--	--	--	--	--			12.2254	130.566	11.1593	1.38447	11.6363	0.68999	11.6738	0.53702	12.1761	0.48319	290.214	0.65298	228.775	0.55353	204.467	0.52395	205.274	0.51657	290.177	0.56323
--	--			--	--	--	--	--	--	--	--	--	--	--	--	--	--	--	--	--	--	--	--			11.7469	130.996	10.6924	1.38588	11.1322	0.69063	11.1735	0.5375	11.6726	0.48352	290.73	0.65349	229.213	0.55392	204.943	0.52428	205.676	0.51686	290.681	0.5635
--	--			--	--	--	--	--	--	--	--	--	--	--	--	--	--	--	--	--	--	--	--			11.2424	131.487	10.176	1.38757	10.6436	0.69129	10.6786	0.53791	11.1674	0.48385	291.214	0.654	229.63	0.55429	205.382	0.52465	206.079	0.51717	291.184	0.56385
--	--			--	--	--	--	--	--	--	--	--	--	--	--	--	--	--	--	--	--	--	--			10.7149	131.66	9.69634	1.38929	10.1295	0.69193	10.1767	0.53844	10.6743	0.48424	291.702	0.65441	230.078	0.55464	205.795	0.52501	206.461	0.51745	291.7	0.56415
--	--			--	--	--	--	--	--	--	--	--	--	--	--	--	--	--	--	--	--	--	--			10.19	132.218	9.19286	1.39106	9.64264	0.69273	9.6803	0.53892	10.1609	0.48461	292.202	0.65496	230.534	0.55498	206.184	0.52543	206.865	0.51772	292.193	0.56444
--	--			--	--	--	--	--	--	--	--	--	--	--	--	--	--	--	--	--	--	--	--			--	--	8.72309	1.3927	9.13022	0.69339	9.1584	0.53948	9.66641	0.48499	292.732	0.65548	230.948	0.55536	206.572	0.52571	207.249	0.51799	292.747	0.56481
--	--			--	--	--	--	--	--	--	--	--	--	--	--	--	--	--	--	--	--	--	--			--	--	8.16071	1.39495	8.64108	0.69422	8.65307	0.54	9.15909	0.4854	293.22	0.65599	231.363	0.55572	206.957	0.5261	207.625	0.51828	293.199	0.56501
--	--			--	--	--	--	--	--	--	--	--	--	--	--	--	--	--	--	--	--	--	--			--	--	7.70697	1.39665	8.14046	0.69498	8.15408	0.54054	8.67162	0.48582	293.698	0.65643	231.79	0.55602	207.337	0.52643	208.004	0.51857	293.671	0.56526
--	--			--	--	--	--	--	--	--	--	--	--	--	--	--	--	--	--	--	--	--	--			--	--	7.16253	1.39922	7.63533	0.69597	7.64828	0.54114	8.17021	0.48618	294.208	0.65698	232.223	0.55637	207.719	0.52678	208.4	0.51883	294.182	0.56559
--	--			--	--	--	--	--	--	--	--	--	--	--	--	--	--	--	--	--	--	--	--			--	--	6.67605	1.4015	7.13977	0.6968	7.13918	0.5417	7.64947	0.48661	294.729	0.6575	232.641	0.55677	208.095	0.52714	208.792	0.51917	294.678	0.56586
--	--			--	--	--	--	--	--	--	--	--	--	--	--	--	--	--	--	--	--	--	--			--	--	6.16622	1.40389	6.63082	0.69783	6.64554	0.54227	7.14395	0.48698	295.215	0.65796	233.044	0.55712	208.478	0.52753	209.175	0.51949	295.194	0.56624
--	--			--	--	--	--	--	--	--	--	--	--	--	--	--	--	--	--	--	--	--	--			--	--	5.62707	1.4068	6.13138	0.69882	6.13938	0.543	6.64133	0.48746	295.703	0.65846	233.471	0.55746	208.861	0.52782	209.559	0.51982	295.688	0.56651
--	--			--	--	--	--	--	--	--	--	--	--	--	--	--	--	--	--	--	--	--	--			--	--	5.12695	1.40955	5.61832	0.6999	5.62881	0.54368	6.14167	0.48785	296.209	0.65897	233.889	0.5578	209.235	0.52815	209.96	0.52001	296.18	0.56675
--	--			--	--	--	--	--	--	--	--	--	--	--	--	--	--	--	--	--	--	--	--			--	--	4.63716	1.41212	5.10547	0.70112	5.13873	0.54429	5.64456	0.48833	296.742	0.65953	234.306	0.55811	209.621	0.5285	210.382	0.52038	296.682	0.56707
--	--			--	--	--	--	--	--	--	--	--	--	--	--	--	--	--	--	--	--	--	--			--	--	4.12803	1.41535	4.60718	0.7022	4.62237	0.54505	5.14135	0.48881	297.219	0.65999	234.737	0.55844	210.025	0.52881	210.762	0.52064	297.173	0.56737
--	--			--	--	--	--	--	--	--	--	--	--	--	--	--	--	--	--	--	--	--	--			--	--	3.6316	1.41814	4.09611	0.70345	4.1103	0.54576	4.62619	0.4893	297.723	0.66046	235.149	0.55881	210.416	0.52913	211.137	0.52095	297.684	0.56771
--	--			--	--	--	--	--	--	--	--	--	--	--	--	--	--	--	--	--	--	--	--			--	--	3.10934	1.42111	3.59437	0.7046	3.60232	0.54652	4.1077	0.48976	298.214	0.66093	235.575	0.55919	210.809	0.52945	211.541	0.52122	298.174	0.56796
--	--			--	--	--	--	--	--	--	--	--	--	--	--	--	--	--	--	--	--	--	--			--	--	2.60607	1.42302	3.07833	0.70592	3.10471	0.5472	3.62003	0.49017	298.734	0.66149	235.996	0.55952	211.194	0.52977	211.92	0.52156	298.701	0.56833
--	--			--	--	--	--	--	--	--	--	--	--	--	--	--	--	--	--	--	--	--	--			--	--	2.05795	1.42525	2.58064	0.70707	2.59267	0.54797	3.10833	0.49062	299.222	0.66196	236.409	0.55987	211.567	0.5301	212.309	0.5219	299.188	0.56856
--	--			--	--	--	--	--	--	--	--	--	--	--	--	--	--	--	--	--	--	--	--			--	--			2.01403	0.70822	2.02852	0.54882	2.58799	0.49105	299.679	0.66248	236.832	0.56016	211.978	0.53043	212.685	0.52219	299.643	0.56888
--	--			--	--	--	--	--	--	--	--	--	--	--	--	--	--	--	--	--	--	--	--			--	--					--	--	2.03548	0.4916	300.01	0.66508	237.266	0.56053	212.361	0.53075	213.067	0.52244
--	--			--	--	--	--	--	--	--	--	--	--	--	--	--	--	--	--	--	--	--	--			--	--					--	--	--	--			237.708	0.56087	212.743	0.53106	213.46	0.52269
--	--			--	--	--	--	--	--	--	--	--	--	--	--	--	--	--	--	--	--	--	--			--	--					--	--	--	--			238.132	0.56128	213.134	0.53141	213.837	0.52302
--	--			--	--	--	--	--	--	--	--	--	--	--	--	--	--	--	--	--	--	--	--			--	--					--	--	--	--			238.574	0.56159	213.519	0.53174	214.243	0.52322
--	--			--	--	--	--	--	--	--	--	--	--	--	--	--	--	--	--	--	--	--	--			--	--					--	--	--	--			238.986	0.56193	213.909	0.53203	214.623	0.52356
--	--			--	--	--	--	--	--	--	--	--	--	--	--	--	--	--	--	--	--	--	--			--	--					--	--	--	--			239.418	0.56225	214.304	0.53234	215	0.52382
--	--			--	--	--	--	--	--	--	--	--	--	--	--	--	--	--	--	--	--	--	--			--	--					--	--	--	--			239.845	0.56261	214.692	0.53264	215.393	0.52418
--	--			--	--	--	--	--	--	--	--	--	--	--	--	--	--	--	--	--	--	--	--			--	--					--	--	--	--			240.297	0.5629	215.079	0.53295	215.777	0.52439
--	--			--	--	--	--	--	--	--	--	--	--	--	--	--	--	--	--	--	--	--	--			--	--					--	--	--	--			240.733	0.56328	215.456	0.53322	216.164	0.52459
--	--			--	--	--	--	--	--	--	--	--	--	--	--	--	--	--	--	--	--	--	--			--	--					--	--	--	--			241.137	0.56361	215.832	0.53353	216.553	0.52491
--	--			--	--	--	--	--	--	--	--	--	--	--	--	--	--	--	--	--	--	--	--			--	--					--	--	--	--			241.556	0.564	216.218	0.53385	216.942	0.52521
--	--			--	--	--	--	--	--	--	--	--	--	--	--	--	--	--	--	--	--	--	--			--	--					--	--	--	--			241.97	0.56433	216.606	0.53416	217.339	0.52542
--	--			--	--	--	--	--	--	--	--	--	--	--	--	--	--	--	--	--	--	--	--			--	--					--	--	--	--			242.373	0.56464	216.992	0.53449	217.719	0.52581
--	--			--	--	--	--	--	--	--	--	--	--	--	--	--	--	--	--	--	--	--	--			--	--					--	--	--	--			242.788	0.56501	217.37	0.53478	218.115	0.52605
--	--			--	--	--	--	--	--	--	--	--	--	--	--	--	--	--	--	--	--	--	--			--	--					--	--	--	--			243.216	0.56534	217.76	0.53507	218.51	0.52635
--	--			--	--	--	--	--	--	--	--	--	--	--	--	--	--	--	--	--	--	--	--			--	--					--	--	--	--			243.648	0.56567	218.137	0.53539	218.889	0.52664
--	--			--	--	--	--	--	--	--	--	--	--	--	--	--	--	--	--	--	--	--	--			--	--					--	--	--	--			244.052	0.56602	218.531	0.53574	219.284	0.52689
--	--			--	--	--	--	--	--	--	--	--	--	--	--	--	--	--	--	--	--	--	--			--	--					--	--	--	--			244.478	0.56636	218.914	0.53602	219.678	0.52708
--	--			--	--	--	--	--	--	--	--	--	--	--	--	--	--	--	--	--	--	--	--			--	--					--	--	--	--			244.91	0.56674	219.304	0.53629	220.086	0.52737
--	--			--	--	--	--	--	--	--	--	--	--	--	--	--	--	--	--	--	--	--	--			--	--					--	--	--	--			245.319	0.567	219.695	0.5366	220.484	0.52769
--	--			--	--	--	--	--	--	--	--	--	--	--	--	--	--	--	--	--	--	--	--			--	--					--	--	--	--			245.744	0.56738	220.114	0.53694	220.865	0.52796
--	--			--	--	--	--	--	--	--	--	--	--	--	--	--	--	--	--	--	--	--	--			--	--					--	--	--	--			246.18	0.56771	220.519	0.53726	221.243	0.52824
--	--			--	--	--	--	--	--	--	--	--	--	--	--	--	--	--	--	--	--	--	--			--	--					--	--	--	--			246.608	0.5681	220.903	0.53754	221.629	0.52858
--	--			--	--	--	--	--	--	--	--	--	--	--	--	--	--	--	--	--	--	--	--			--	--					--	--	--	--			247.053	0.56839	221.287	0.53782	222.012	0.52883
--	--			--	--	--	--	--	--	--	--	--	--	--	--	--	--	--	--	--	--	--	--			--	--					--	--	--	--			247.463	0.56868	221.672	0.53811	222.402	0.52916
--	--			--	--	--	--	--	--	--	--	--	--	--	--	--	--	--	--	--	--	--	--			--	--					--	--	--	--			247.897	0.56911	222.057	0.53845	222.787	0.52939
--	--			--	--	--	--	--	--	--	--	--	--	--	--	--	--	--	--	--	--	--	--			--	--					--	--	--	--			248.315	0.56941	222.444	0.53871	223.159	0.52963
--	--			--	--	--	--	--	--	--	--	--	--	--	--	--	--	--	--	--	--	--	--			--	--					--	--	--	--			248.741	0.56978	222.829	0.53905	223.55	0.52996
--	--			--	--	--	--	--	--	--	--	--	--	--	--	--	--	--	--	--	--	--	--			--	--					--	--	--	--			249.171	0.57013	223.208	0.53932	223.938	0.53021
--	--			--	--	--	--	--	--	--	--	--	--	--	--	--	--	--	--	--	--	--	--			--	--					--	--	--	--			249.582	0.57045	223.576	0.53965	224.317	0.53043
--	--			--	--	--	--	--	--	--	--	--	--	--	--	--	--	--	--	--	--	--	--			--	--					--	--	--	--			250.013	0.57081	223.96	0.53996	224.712	0.53064
--	--			--	--	--	--	--	--	--	--	--	--	--	--	--	--	--	--	--	--	--	--			--	--					--	--	--	--			250.473	0.57113	224.351	0.54023	225.105	0.53103
--	--			--	--	--	--	--	--	--	--	--	--	--	--	--	--	--	--	--	--	--	--			--	--					--	--	--	--			250.883	0.57152	224.738	0.5405	225.492	0.5312
--	--			--	--	--	--	--	--	--	--	--	--	--	--	--	--	--	--	--	--	--	--			--	--					--	--	--	--			251.287	0.57181	225.117	0.54084	225.883	0.53151
--	--			--	--	--	--	--	--	--	--	--	--	--	--	--	--	--	--	--	--	--	--			--	--					--	--	--	--			251.693	0.57222	225.494	0.54112	226.272	0.53175
--	--			--	--	--	--	--	--	--	--	--	--	--	--	--	--	--	--	--	--	--	--			--	--					--	--	--	--			252.117	0.5725	225.877	0.54145	226.667	0.53205
--	--			--	--	--	--	--	--	--	--	--	--	--	--	--	--	--	--	--	--	--	--			--	--					--	--	--	--			252.547	0.57288	226.263	0.54171	227.051	0.53229
--	--			--	--	--	--	--	--	--	--	--	--	--	--	--	--	--	--	--	--	--	--			--	--					--	--	--	--			252.969	0.57322	226.65	0.54204	227.444	0.53268
--	--			--	--	--	--	--	--	--	--	--	--	--	--	--	--	--	--	--	--	--	--			--	--					--	--	--	--			253.388	0.57352	227.036	0.54236	227.828	0.53291
--	--			--	--	--	--	--	--	--	--	--	--	--	--	--	--	--	--	--	--	--	--			--	--					--	--	--	--			253.826	0.57395	227.423	0.5427	228.226	0.53316
--	--			--	--	--	--	--	--	--	--	--	--	--	--	--	--	--	--	--	--	--	--			--	--					--	--	--	--			254.245	0.57412	227.811	0.54293	228.619	0.53337
--	--			--	--	--	--	--	--	--	--	--	--	--	--	--	--	--	--	--	--	--	--			--	--					--	--	--	--			254.67	0.57463	228.197	0.54324	228.998	0.53369
--	--			--	--	--	--	--	--	--	--	--	--	--	--	--	--	--	--	--	--	--	--			--	--					--	--	--	--			255.106	0.57489	228.598	0.54354	229.383	0.53399
--	--			--	--	--	--	--	--	--	--	--	--	--	--	--	--	--	--	--	--	--	--			--	--					--	--	--	--			255.534	0.57524	228.988	0.54378	229.771	0.53423
--	--			--	--	--	--	--	--	--	--	--	--	--	--	--	--	--	--	--	--	--	--			--	--					--	--	--	--			255.959	0.5756	229.379	0.54415	230.18	0.53456
--	--			--	--	--	--	--	--	--	--	--	--	--	--	--	--	--	--	--	--	--	--			--	--					--	--	--	--			256.39	0.57593	229.779	0.54439	230.599	0.5348
--	--			--	--	--	--	--	--	--	--	--	--	--	--	--	--	--	--	--	--	--	--			--	--					--	--	--	--			256.816	0.57637	230.189	0.54476	230.974	0.53512
--	--			--	--	--	--	--	--	--	--	--	--	--	--	--	--	--	--	--	--	--	--			--	--					--	--	--	--			257.249	0.57659	230.583	0.545	231.348	0.53535
--	--			--	--	--	--	--	--	--	--	--	--	--	--	--	--	--	--	--	--	--	--			--	--					--	--	--	--			257.663	0.57693	230.979	0.54532	231.729	0.53556
--	--			--	--	--	--	--	--	--	--	--	--	--	--	--	--	--	--	--	--	--	--			--	--					--	--	--	--			258.09	0.57728	231.339	0.54565	232.113	0.53593
--	--			--	--	--	--	--	--	--	--	--	--	--	--	--	--	--	--	--	--	--	--			--	--					--	--	--	--			258.502	0.57764	231.721	0.54595	232.486	0.53624
--	--			--	--	--	--	--	--	--	--	--	--	--	--	--	--	--	--	--	--	--	--			--	--					--	--	--	--			258.929	0.57795	232.097	0.54623	232.876	0.53643
--	--			--	--	--	--	--	--	--	--	--	--	--	--	--	--	--	--	--	--	--	--			--	--					--	--	--	--			259.354	0.5783	232.478	0.54654	233.265	0.53667
--	--			--	--	--	--	--	--	--	--	--	--	--	--	--	--	--	--	--	--	--	--			--	--					--	--	--	--			259.769	0.57865	232.856	0.54681	233.658	0.53697
--	--			--	--	--	--	--	--	--	--	--	--	--	--	--	--	--	--	--	--	--	--			--	--					--	--	--	--			260.211	0.57902	233.244	0.5471	234.041	0.5372
--	--			--	--	--	--	--	--	--	--	--	--	--	--	--	--	--	--	--	--	--	--			--	--					--	--	--	--			260.642	0.57936	233.631	0.54737	234.434	0.53751
--	--			--	--	--	--	--	--	--	--	--	--	--	--	--	--	--	--	--	--	--	--			--	--					--	--	--	--			261.059	0.57968	234	0.5477	234.821	0.53775
--	--			--	--	--	--	--	--	--	--	--	--	--	--	--	--	--	--	--	--	--	--			--	--					--	--	--	--			261.48	0.58001	234.398	0.54799	235.216	0.53799
--	--			--	--	--	--	--	--	--	--	--	--	--	--	--	--	--	--	--	--	--	--			--	--					--	--	--	--			261.904	0.58037	234.775	0.54828	235.601	0.53826
--	--			--	--	--	--	--	--	--	--	--	--	--	--	--	--	--	--	--	--	--	--			--	--					--	--	--	--			262.328	0.58068	235.166	0.54862	235.992	0.53859
--	--			--	--	--	--	--	--	--	--	--	--	--	--	--	--	--	--	--	--	--	--			--	--					--	--	--	--			262.755	0.58104	235.554	0.54889	236.375	0.53881
--	--			--	--	--	--	--	--	--	--	--	--	--	--	--	--	--	--	--	--	--	--			--	--					--	--	--	--			263.183	0.58139	235.958	0.54912	236.766	0.53906
--	--			--	--	--	--	--	--	--	--	--	--	--	--	--	--	--	--	--	--	--	--			--	--					--	--	--	--			263.596	0.58177	236.334	0.54947	237.152	0.53936
--	--			--	--	--	--	--	--	--	--	--	--	--	--	--	--	--	--	--	--	--	--			--	--					--	--	--	--			264.036	0.58202	236.725	0.54974	237.521	0.53956
--	--			--	--	--	--	--	--	--	--	--	--	--	--	--	--	--	--	--	--	--	--			--	--					--	--	--	--			264.458	0.58238	237.118	0.55008	237.914	0.53989
--	--			--	--	--	--	--	--	--	--	--	--	--	--	--	--	--	--	--	--	--	--			--	--					--	--	--	--			264.884	0.58271	237.504	0.55034	238.304	0.5401
--	--			--	--	--	--	--	--	--	--	--	--	--	--	--	--	--	--	--	--	--	--			--	--					--	--	--	--			265.298	0.58304	237.899	0.55062	238.686	0.54042
--	--			--	--	--	--	--	--	--	--	--	--	--	--	--	--	--	--	--	--	--	--			--	--					--	--	--	--			265.726	0.58337	238.295	0.55093	239.064	0.54068
--	--			--	--	--	--	--	--	--	--	--	--	--	--	--	--	--	--	--	--	--	--			--	--					--	--	--	--			266.149	0.58372	238.676	0.55122	239.457	0.54098
--	--			--	--	--	--	--	--	--	--	--	--	--	--	--	--	--	--	--	--	--	--			--	--					--	--	--	--			266.57	0.58403	239.068	0.55153	239.84	0.54124
--	--			--	--	--	--	--	--	--	--	--	--	--	--	--	--	--	--	--	--	--	--			--	--					--	--	--	--			266.988	0.58436	239.458	0.55182	240.253	0.54147
--	--			--	--	--	--	--	--	--	--	--	--	--	--	--	--	--	--	--	--	--	--			--	--					--	--	--	--			267.416	0.58469	239.84	0.55211	240.648	0.54177
--	--			--	--	--	--	--	--	--	--	--	--	--	--	--	--	--	--	--	--	--	--			--	--					--	--	--	--			267.836	0.58507	240.251	0.55243	241.03	0.54201
--	--			--	--	--	--	--	--	--	--	--	--	--	--	--	--	--	--	--	--	--	--			--	--					--	--	--	--			268.258	0.58544	240.632	0.55273	241.411	0.54232
--	--			--	--	--	--	--	--	--	--	--	--	--	--	--	--	--	--	--	--	--	--			--	--					--	--	--	--			268.671	0.58574	241.016	0.55303	241.793	0.5426
--	--			--	--	--	--	--	--	--	--	--	--	--	--	--	--	--	--	--	--	--	--			--	--					--	--	--	--			269.096	0.5861	241.388	0.55332	242.172	0.54281
--	--			--	--	--	--	--	--	--	--	--	--	--	--	--	--	--	--	--	--	--	--			--	--					--	--	--	--			269.522	0.58644	241.76	0.55357	242.571	0.54303
--	--			--	--	--	--	--	--	--	--	--	--	--	--	--	--	--	--	--	--	--	--			--	--					--	--	--	--			269.953	0.58676	242.152	0.55393	242.963	0.54338
--	--			--	--	--	--	--	--	--	--	--	--	--	--	--	--	--	--	--	--	--	--			--	--					--	--	--	--			270.414	0.5871	242.534	0.55419	243.355	0.54362
--	--			--	--	--	--	--	--	--	--	--	--	--	--	--	--	--	--	--	--	--	--			--	--					--	--	--	--			270.838	0.5874	242.913	0.55447	243.74	0.54391
--	--			--	--	--	--	--	--	--	--	--	--	--	--	--	--	--	--	--	--	--	--			--	--					--	--	--	--			271.261	0.58779	243.297	0.55477	244.142	0.54416
--	--			--	--	--	--	--	--	--	--	--	--	--	--	--	--	--	--	--	--	--	--			--	--					--	--	--	--			271.674	0.58815	243.685	0.55508	244.527	0.54438
--	--			--	--	--	--	--	--	--	--	--	--	--	--	--	--	--	--	--	--	--	--			--	--					--	--	--	--			272.104	0.58844	244.075	0.55537	244.915	0.54461
--	--			--	--	--	--	--	--	--	--	--	--	--	--	--	--	--	--	--	--	--	--			--	--					--	--	--	--			272.534	0.58877	244.467	0.55565	245.293	0.54491
--	--			--	--	--	--	--	--	--	--	--	--	--	--	--	--	--	--	--	--	--	--			--	--					--	--	--	--			272.961	0.58909	244.858	0.55588	245.683	0.54525
--	--			--	--	--	--	--	--	--	--	--	--	--	--	--	--	--	--	--	--	--	--			--	--					--	--	--	--			273.387	0.58947	245.243	0.5562	246.066	0.54544
--	--			--	--	--	--	--	--	--	--	--	--	--	--	--	--	--	--	--	--	--	--			--	--					--	--	--	--			273.818	0.58978	245.636	0.55652	246.45	0.54574
--	--			--	--	--	--	--	--	--	--	--	--	--	--	--	--	--	--	--	--	--	--			--	--					--	--	--	--			274.225	0.59017	246.022	0.55676	246.837	0.54604
--	--			--	--	--	--	--	--	--	--	--	--	--	--	--	--	--	--	--	--	--	--			--	--					--	--	--	--			274.654	0.59048	246.407	0.55706	247.223	0.54624
--	--			--	--	--	--	--	--	--	--	--	--	--	--	--	--	--	--	--	--	--	--			--	--					--	--	--	--			275.083	0.59081	246.809	0.55735	247.603	0.5465
--	--			--	--	--	--	--	--	--	--	--	--	--	--	--	--	--	--	--	--	--	--			--	--					--	--	--	--			275.491	0.59104	247.188	0.55768	247.998	0.5468
--	--			--	--	--	--	--	--	--	--	--	--	--	--	--	--	--	--	--	--	--	--			--	--					--	--	--	--			275.909	0.59145	247.572	0.55796	248.374	0.54704
--	--			--	--	--	--	--	--	--	--	--	--	--	--	--	--	--	--	--	--	--	--			--	--					--	--	--	--			276.348	0.59186	247.965	0.55828	248.757	0.54729
--	--			--	--	--	--	--	--	--	--	--	--	--	--	--	--	--	--	--	--	--	--			--	--					--	--	--	--			276.766	0.59212	248.351	0.55851	249.139	0.54756
--	--			--	--	--	--	--	--	--	--	--	--	--	--	--	--	--	--	--	--	--	--			--	--					--	--	--	--			277.175	0.59252	248.723	0.55881	249.525	0.54779
--	--			--	--	--	--	--	--	--	--	--	--	--	--	--	--	--	--	--	--	--	--			--	--					--	--	--	--			277.592	0.59258	249.113	0.55915	249.922	0.54807
--	--			--	--	--	--	--	--	--	--	--	--	--	--	--	--	--	--	--	--	--	--			--	--					--	--	--	--			278.018	0.59307	249.495	0.55941	250.333	0.54836
--	--			--	--	--	--	--	--	--	--	--	--	--	--	--	--	--	--	--	--	--	--			--	--					--	--	--	--			278.436	0.59349	249.875	0.55972	250.728	0.54855
--	--			--	--	--	--	--	--	--	--	--	--	--	--	--	--	--	--	--	--	--	--			--	--					--	--	--	--			278.889	0.59384	250.29	0.56002	251.117	0.5489
--	--			--	--	--	--	--	--	--	--	--	--	--	--	--	--	--	--	--	--	--	--			--	--					--	--	--	--			279.298	0.59416	250.682	0.5603	251.498	0.54913
--	--			--	--	--	--	--	--	--	--	--	--	--	--	--	--	--	--	--	--	--	--			--	--					--	--	--	--			279.733	0.59445	251.06	0.56061	251.877	0.54943
--	--			--	--	--	--	--	--	--	--	--	--	--	--	--	--	--	--	--	--	--	--			--	--					--	--	--	--			280.187	0.59481	251.429	0.56088	252.273	0.54966
--	--			--	--	--	--	--	--	--	--	--	--	--	--	--	--	--	--	--	--	--	--			--	--					--	--	--	--			280.62	0.59513	251.82	0.56116	252.662	0.54993
--	--			--	--	--	--	--	--	--	--	--	--	--	--	--	--	--	--	--	--	--	--			--	--					--	--	--	--			281.033	0.59552	252.203	0.56148	253.054	0.5502
--	--			--	--	--	--	--	--	--	--	--	--	--	--	--	--	--	--	--	--	--	--			--	--					--	--	--	--			281.468	0.59578	252.604	0.56173	253.43	0.55046
--	--			--	--	--	--	--	--	--	--	--	--	--	--	--	--	--	--	--	--	--	--			--	--					--	--	--	--			281.884	0.59617	252.981	0.56202	253.818	0.55076
--	--			--	--	--	--	--	--	--	--	--	--	--	--	--	--	--	--	--	--	--	--			--	--					--	--	--	--			282.298	0.59656	253.376	0.56227	254.197	0.55096
--	--			--	--	--	--	--	--	--	--	--	--	--	--	--	--	--	--	--	--	--	--			--	--					--	--	--	--			282.732	0.59684	253.762	0.56259	254.585	0.55127
--	--			--	--	--	--	--	--	--	--	--	--	--	--	--	--	--	--	--	--	--	--			--	--					--	--	--	--			283.142	0.59718	254.159	0.56289	254.966	0.55151
--	--			--	--	--	--	--	--	--	--	--	--	--	--	--	--	--	--	--	--	--	--			--	--					--	--	--	--			283.572	0.59749	254.545	0.56318	255.35	0.55177
--	--			--	--	--	--	--	--	--	--	--	--	--	--	--	--	--	--	--	--	--	--			--	--					--	--	--	--			284.004	0.59778	254.933	0.56344	255.737	0.55205
--	--			--	--	--	--	--	--	--	--	--	--	--	--	--	--	--	--	--	--	--	--			--	--					--	--	--	--			284.42	0.59815	255.332	0.56372	256.126	0.55236
--	--			--	--	--	--	--	--	--	--	--	--	--	--	--	--	--	--	--	--	--	--			--	--					--	--	--	--			284.83	0.5985	255.707	0.56402	256.505	0.55252
--	--			--	--	--	--	--	--	--	--	--	--	--	--	--	--	--	--	--	--	--	--			--	--					--	--	--	--			285.254	0.59882	256.093	0.56435	256.897	0.55279
--	--			--	--	--	--	--	--	--	--	--	--	--	--	--	--	--	--	--	--	--	--			--	--					--	--	--	--			285.681	0.59918	256.476	0.56456	257.27	0.55301
--	--			--	--	--	--	--	--	--	--	--	--	--	--	--	--	--	--	--	--	--	--			--	--					--	--	--	--			286.098	0.59951	256.868	0.56485	257.657	0.55336
--	--			--	--	--	--	--	--	--	--	--	--	--	--	--	--	--	--	--	--	--	--			--	--					--	--	--	--			286.532	0.59981	257.242	0.5652	258.05	0.55359
--	--			--	--	--	--	--	--	--	--	--	--	--	--	--	--	--	--	--	--	--	--			--	--					--	--	--	--			286.954	0.6001	257.635	0.56545	258.45	0.55388
--	--			--	--	--	--	--	--	--	--	--	--	--	--	--	--	--	--	--	--	--	--			--	--					--	--	--	--			287.38	0.60046	258.014	0.56574	258.829	0.55412
--	--			--	--	--	--	--	--	--	--	--	--	--	--	--	--	--	--	--	--	--	--			--	--					--	--	--	--			287.817	0.60083	258.402	0.56602	259.218	0.55439
--	--			--	--	--	--	--	--	--	--	--	--	--	--	--	--	--	--	--	--	--	--			--	--					--	--	--	--			288.247	0.60109	258.786	0.5663	259.608	0.55465
--	--			--	--	--	--	--	--	--	--	--	--	--	--	--	--	--	--	--	--	--	--			--	--					--	--	--	--			288.678	0.60144	259.165	0.56659	260.021	0.55494
--	--			--	--	--	--	--	--	--	--	--	--	--	--	--	--	--	--	--	--	--	--			--	--					--	--	--	--			289.102	0.60179	259.555	0.56689	260.422	0.55512
--	--			--	--	--	--	--	--	--	--	--	--	--	--	--	--	--	--	--	--	--	--			--	--					--	--	--	--			289.529	0.60208	259.94	0.56719	260.823	0.55545
--	--			--	--	--	--	--	--	--	--	--	--	--	--	--	--	--	--	--	--	--	--			--	--					--	--	--	--			289.973	0.60245	260.359	0.56747	261.212	0.55571
--	--			--	--	--	--	--	--	--	--	--	--	--	--	--	--	--	--	--	--	--	--			--	--					--	--	--	--			290.421	0.60281	260.76	0.56777	261.575	0.55599
--	--			--	--	--	--	--	--	--	--	--	--	--	--	--	--	--	--	--	--	--	--			--	--					--	--	--	--			290.833	0.60313	261.133	0.56806	261.955	0.55625
--	--			--	--	--	--	--	--	--	--	--	--	--	--	--	--	--	--	--	--	--	--			--	--					--	--	--	--			291.266	0.60351	261.516	0.56836	262.344	0.55643
--	--			--	--	--	--	--	--	--	--	--	--	--	--	--	--	--	--	--	--	--	--			--	--					--	--	--	--			291.68	0.60379	261.918	0.56861	262.724	0.55677
--	--			--	--	--	--	--	--	--	--	--	--	--	--	--	--	--	--	--	--	--	--			--	--					--	--	--	--			292.08	0.60414	262.292	0.56888	263.108	0.55705
--	--			--	--	--	--	--	--	--	--	--	--	--	--	--	--	--	--	--	--	--	--			--	--					--	--	--	--			292.517	0.60441	262.69	0.56917	263.502	0.55733
--	--			--	--	--	--	--	--	--	--	--	--	--	--	--	--	--	--	--	--	--	--			--	--					--	--	--	--			292.95	0.60478	263.076	0.56948	263.884	0.55757
--	--			--	--	--	--	--	--	--	--	--	--	--	--	--	--	--	--	--	--	--	--			--	--					--	--	--	--			293.365	0.60514	263.46	0.56979	264.264	0.55784
--	--			--	--	--	--	--	--	--	--	--	--	--	--	--	--	--	--	--	--	--	--			--	--					--	--	--	--			293.782	0.60543	263.849	0.57	264.642	0.55807
--	--			--	--	--	--	--	--	--	--	--	--	--	--	--	--	--	--	--	--	--	--			--	--					--	--	--	--			294.207	0.6058	264.24	0.57032	265.033	0.55827
--	--			--	--	--	--	--	--	--	--	--	--	--	--	--	--	--	--	--	--	--	--			--	--					--	--	--	--			294.631	0.60609	264.623	0.57064	265.401	0.55857
--	--			--	--	--	--	--	--	--	--	--	--	--	--	--	--	--	--	--	--	--	--			--	--					--	--	--	--			295.058	0.60644	265.001	0.57091	265.799	0.5588
--	--			--	--	--	--	--	--	--	--	--	--	--	--	--	--	--	--	--	--	--	--			--	--					--	--	--	--			295.486	0.60675	265.386	0.57122	266.187	0.55908
--	--			--	--	--	--	--	--	--	--	--	--	--	--	--	--	--	--	--	--	--	--			--	--					--	--	--	--			295.914	0.60709	265.772	0.57144	266.572	0.55938
--	--			--	--	--	--	--	--	--	--	--	--	--	--	--	--	--	--	--	--	--	--			--	--					--	--	--	--			296.345	0.60746	266.154	0.5718	266.963	0.55962
--	--			--	--	--	--	--	--	--	--	--	--	--	--	--	--	--	--	--	--	--	--			--	--					--	--	--	--			296.766	0.60775	266.54	0.5721	267.347	0.55989
--	--			--	--	--	--	--	--	--	--	--	--	--	--	--	--	--	--	--	--	--	--			--	--					--	--	--	--			297.198	0.60812	266.917	0.57234	267.75	0.56015
--	--			--	--	--	--	--	--	--	--	--	--	--	--	--	--	--	--	--	--	--	--			--	--					--	--	--	--			297.623	0.60845	267.304	0.5726	268.14	0.56039
--	--			--	--	--	--	--	--	--	--	--	--	--	--	--	--	--	--	--	--	--	--			--	--					--	--	--	--			298.056	0.60867	267.677	0.57289	268.518	0.5606
--	--			--	--	--	--	--	--	--	--	--	--	--	--	--	--	--	--	--	--	--	--			--	--					--	--	--	--			298.484	0.60909	268.049	0.57316	268.917	0.56089
--	--			--	--	--	--	--	--	--	--	--	--	--	--	--	--	--	--	--	--	--	--			--	--					--	--	--	--			298.915	0.60943	268.445	0.57343	269.298	0.56113
--	--			--	--	--	--	--	--	--	--	--	--	--	--	--	--	--	--	--	--	--	--			--	--					--	--	--	--			299.334	0.60975	268.845	0.57374	269.698	0.56145
--	--			--	--	--	--	--	--	--	--	--	--	--	--	--	--	--	--	--	--	--	--			--	--					--	--	--	--			299.763	0.61005	269.243	0.57399	270.101	0.5617
--	--			--	--	--	--	--	--	--	--	--	--	--	--	--	--	--	--	--	--	--	--			--	--					--	--	--	--				--	269.627	0.57429	270.505	0.56197
--	--			--	--	--	--	--	--	--	--	--	--	--	--	--	--	--	--	--	--	--	--			--	--					--	--	--	--				--	270.03	0.57454	270.877	0.56223
--	--			--	--	--	--	--	--	--	--	--	--	--	--	--	--	--	--	--	--	--	--			--	--					--	--	--	--				--	270.436	0.57483	271.253	0.56247
--	--			--	--	--	--	--	--	--	--	--	--	--	--	--	--	--	--	--	--	--	--			--	--					--	--	--	--				--	270.827	0.57515	271.634	0.56277
--	--			--	--	--	--	--	--	--	--	--	--	--	--	--	--	--	--	--	--	--	--			--	--					--	--	--	--				--	271.212	0.57545	272.018	0.56303
--	--			--	--	--	--	--	--	--	--	--	--	--	--	--	--	--	--	--	--	--	--			--	--					--	--	--	--				--	271.613	0.57575	272.4	0.56322
--	--			--	--	--	--	--	--	--	--	--	--	--	--	--	--	--	--	--	--	--	--			--	--					--	--	--	--				--	271.985	0.57602	272.78	0.56351
--	--			--	--	--	--	--	--	--	--	--	--	--	--	--	--	--	--	--	--	--	--			--	--					--	--	--	--				--	272.373	0.57628	273.165	0.56379
--	--			--	--	--	--	--	--	--	--	--	--	--	--	--	--	--	--	--	--	--	--			--	--					--	--	--	--				--	272.759	0.57659	273.539	0.56407
--	--			--	--	--	--	--	--	--	--	--	--	--	--	--	--	--	--	--	--	--	--			--	--					--	--	--	--				--	273.15	0.57686	273.93	0.56431
--	--			--	--	--	--	--	--	--	--	--	--	--	--	--	--	--	--	--	--	--	--			--	--					--	--	--	--				--	273.529	0.57716	274.311	0.56449
--	--			--	--	--	--	--	--	--	--	--	--	--	--	--	--	--	--	--	--	--	--			--	--					--	--	--	--				--	273.914	0.57744	274.701	0.56481
--	--			--	--	--	--	--	--	--	--	--	--	--	--	--	--	--	--	--	--	--	--			--	--					--	--	--	--				--	274.29	0.57773	275.094	0.56506
--	--			--	--	--	--	--	--	--	--	--	--	--	--	--	--	--	--	--	--	--	--			--	--					--	--	--	--				--	274.671	0.57801	275.472	0.56527
--	--			--	--	--	--	--	--	--	--	--	--	--	--	--	--	--	--	--	--	--	--			--	--					--	--	--	--				--	275.065	0.57832	275.857	0.56557
--	--			--	--	--	--	--	--	--	--	--	--	--	--	--	--	--	--	--	--	--	--			--	--					--	--	--	--				--	275.454	0.57858	276.249	0.56579
--	--			--	--	--	--	--	--	--	--	--	--	--	--	--	--	--	--	--	--	--	--			--	--					--	--	--	--				--	275.837	0.57882	276.643	0.56614
--	--			--	--	--	--	--	--	--	--	--	--	--	--	--	--	--	--	--	--	--	--			--	--					--	--	--	--				--	276.225	0.57916	277.04	0.56633
--	--			--	--	--	--	--	--	--	--	--	--	--	--	--	--	--	--	--	--	--	--			--	--					--	--	--	--				--	276.61	0.57936	277.421	0.56666
--	--			--	--	--	--	--	--	--	--	--	--	--	--	--	--	--	--	--	--	--	--			--	--					--	--	--	--				--	276.995	0.57971	277.816	0.56684
--	--			--	--	--	--	--	--	--	--	--	--	--	--	--	--	--	--	--	--	--	--			--	--					--	--	--	--				--	277.393	0.57999	278.195	0.56711
--	--			--	--	--	--	--	--	--	--	--	--	--	--	--	--	--	--	--	--	--	--			--	--					--	--	--	--				--	277.789	0.58023	278.587	0.56743
--	--			--	--	--	--	--	--	--	--	--	--	--	--	--	--	--	--	--	--	--	--			--	--					--	--	--	--				--	278.182	0.58055	278.967	0.56764
--	--			--	--	--	--	--	--	--	--	--	--	--	--	--	--	--	--	--	--	--	--			--	--					--	--	--	--				--	278.578	0.58077	279.342	0.56795
--	--			--	--	--	--	--	--	--	--	--	--	--	--	--	--	--	--	--	--	--	--			--	--					--	--	--	--				--	278.965	0.58109	279.726	0.56818
--	--			--	--	--	--	--	--	--	--	--	--	--	--	--	--	--	--	--	--	--	--			--	--					--	--	--	--				--	279.363	0.58139	280.143	0.56844
--	--			--	--	--	--	--	--	--	--	--	--	--	--	--	--	--	--	--	--	--	--			--	--					--	--	--	--				--	279.753	0.58171	280.526	0.56869
--	--			--	--	--	--	--	--	--	--	--	--	--	--	--	--	--	--	--	--	--	--			--	--					--	--	--	--				--	280.172	0.58198	280.917	0.56898
--	--			--	--	--	--	--	--	--	--	--	--	--	--	--	--	--	--	--	--	--	--			--	--					--	--	--	--				--	280.568	0.58224	281.3	0.56917
--	--			--	--	--	--	--	--	--	--	--	--	--	--	--	--	--	--	--	--	--	--			--	--					--	--	--	--				--	280.952	0.58257	281.678	0.56951
--	--			--	--	--	--	--	--	--	--	--	--	--	--	--	--	--	--	--	--	--	--			--	--					--	--	--	--				--	281.327	0.58283	282.05	0.56968
--	--			--	--	--	--	--	--	--	--	--	--	--	--	--	--	--	--	--	--	--	--			--	--					--	--	--	--				--	281.731	0.58312	282.432	0.56997
--	--			--	--	--	--	--	--	--	--	--	--	--	--	--	--	--	--	--	--	--	--			--	--					--	--	--	--				--	282.105	0.58338	282.827	0.57028
--	--			--	--	--	--	--	--	--	--	--	--	--	--	--	--	--	--	--	--	--	--			--	--					--	--	--	--				--	282.48	0.58371	283.206	0.57051
--	--			--	--	--	--	--	--	--	--	--	--	--	--	--	--	--	--	--	--	--	--			--	--					--	--	--	--				--	282.873	0.58399	283.598	0.57074
--	--			--	--	--	--	--	--	--	--	--	--	--	--	--	--	--	--	--	--	--	--			--	--					--	--	--	--				--	283.253	0.58422	283.986	0.57104
--	--			--	--	--	--	--	--	--	--	--	--	--	--	--	--	--	--	--	--	--	--			--	--					--	--	--	--				--	283.639	0.58453	284.362	0.57119
--	--			--	--	--	--	--	--	--	--	--	--	--	--	--	--	--	--	--	--	--	--			--	--					--	--	--	--				--	284.01	0.5848	284.776	0.57152
--	--			--	--	--	--	--	--	--	--	--	--	--	--	--	--	--	--	--	--	--	--			--	--					--	--	--	--				--	284.408	0.58505	285.152	0.57184
--	--			--	--	--	--	--	--	--	--	--	--	--	--	--	--	--	--	--	--	--	--			--	--					--	--	--	--				--	284.785	0.58531	285.543	0.57196
--	--			--	--	--	--	--	--	--	--	--	--	--	--	--	--	--	--	--	--	--	--			--	--					--	--	--	--				--	285.173	0.58557	285.93	0.57226
--	--			--	--	--	--	--	--	--	--	--	--	--	--	--	--	--	--	--	--	--	--			--	--					--	--	--	--				--	285.575	0.5859	286.32	0.57251
--	--			--	--	--	--	--	--	--	--	--	--	--	--	--	--	--	--	--	--	--	--			--	--					--	--	--	--				--	285.967	0.58618	286.723	0.57277
--	--			--	--	--	--	--	--	--	--	--	--	--	--	--	--	--	--	--	--	--	--			--	--					--	--	--	--				--	286.351	0.58646	287.111	0.573
--	--			--	--	--	--	--	--	--	--	--	--	--	--	--	--	--	--	--	--	--	--			--	--					--	--	--	--				--	286.749	0.58671	287.478	0.57323
--	--			--	--	--	--	--	--	--	--	--	--	--	--	--	--	--	--	--	--	--	--			--	--					--	--	--	--				--	287.137	0.58703	287.866	0.57355
--	--			--	--	--	--	--	--	--	--	--	--	--	--	--	--	--	--	--	--	--	--			--	--					--	--	--	--				--	287.529	0.58731	288.244	0.57382
--	--			--	--	--	--	--	--	--	--	--	--	--	--	--	--	--	--	--	--	--	--			--	--					--	--	--	--				--	287.921	0.58759	288.634	0.57409
--	--			--	--	--	--	--	--	--	--	--	--	--	--	--	--	--	--	--	--	--	--			--	--					--	--	--	--				--	288.309	0.58787	289.017	0.57424
--	--			--	--	--	--	--	--	--	--	--	--	--	--	--	--	--	--	--	--	--	--			--	--					--	--	--	--				--	288.712	0.58816	289.397	0.57462
--	--			--	--	--	--	--	--	--	--	--	--	--	--	--	--	--	--	--	--	--	--			--	--					--	--	--	--				--	289.089	0.58841	289.778	0.57489
--	--			--	--	--	--	--	--	--	--	--	--	--	--	--	--	--	--	--	--	--	--			--	--					--	--	--	--				--	289.481	0.58875	290.175	0.57503
--	--			--	--	--	--	--	--	--	--	--	--	--	--	--	--	--	--	--	--	--	--			--	--					--	--	--	--				--	289.866	0.58904	290.577	0.5754
--	--			--	--	--	--	--	--	--	--	--	--	--	--	--	--	--	--	--	--	--	--			--	--					--	--	--	--				--	290.277	0.58927	290.972	0.5756
--	--			--	--	--	--	--	--	--	--	--	--	--	--	--	--	--	--	--	--	--	--			--	--					--	--	--	--				--	290.666	0.5896	291.353	0.57585
--	--			--	--	--	--	--	--	--	--	--	--	--	--	--	--	--	--	--	--	--	--			--	--					--	--	--	--				--	291.049	0.58984	291.739	0.57605
--	--			--	--	--	--	--	--	--	--	--	--	--	--	--	--	--	--	--	--	--	--			--	--					--	--	--	--				--	291.431	0.59014	292.129	0.57631
--	--			--	--	--	--	--	--	--	--	--	--	--	--	--	--	--	--	--	--	--	--			--	--					--	--	--	--				--	291.808	0.59044	292.515	0.57656
--	--			--	--	--	--	--	--	--	--	--	--	--	--	--	--	--	--	--	--	--	--			--	--					--	--	--	--				--	292.183	0.59067	292.898	0.57683
--	--			--	--	--	--	--	--	--	--	--	--	--	--	--	--	--	--	--	--	--	--			--	--					--	--	--	--				--	292.572	0.59097	293.305	0.57709
--	--			--	--	--	--	--	--	--	--	--	--	--	--	--	--	--	--	--	--	--	--			--	--					--	--	--	--				--	292.957	0.5913	293.694	0.57735
--	--			--	--	--	--	--	--	--	--	--	--	--	--	--	--	--	--	--	--	--	--			--	--					--	--	--	--				--	293.332	0.59153	294.076	0.57764
--	--			--	--	--	--	--	--	--	--	--	--	--	--	--	--	--	--	--	--	--	--			--	--					--	--	--	--				--	293.737	0.59185	294.47	0.57789
--	--			--	--	--	--	--	--	--	--	--	--	--	--	--	--	--	--	--	--	--	--			--	--					--	--	--	--				--	294.135	0.59209	294.856	0.57817
--	--			--	--	--	--	--	--	--	--	--	--	--	--	--	--	--	--	--	--	--	--			--	--					--	--	--	--				--	294.521	0.59242	295.234	0.57834
--	--			--	--	--	--	--	--	--	--	--	--	--	--	--	--	--	--	--	--	--	--			--	--					--	--	--	--				--	294.913	0.59266	295.613	0.5786
--	--			--	--	--	--	--	--	--	--	--	--	--	--	--	--	--	--	--	--	--	--			--	--					--	--	--	--				--	295.315	0.59294	295.999	0.57894
--	--			--	--	--	--	--	--	--	--	--	--	--	--	--	--	--	--	--	--	--	--			--	--					--	--	--	--				--	295.709	0.59323	296.376	0.57911
--	--			--	--	--	--	--	--	--	--	--	--	--	--	--	--	--	--	--	--	--	--			--	--					--	--	--	--				--	296.071	0.5935	296.768	0.57936
--	--			--	--	--	--	--	--	--	--	--	--	--	--	--	--	--	--	--	--	--	--			--	--					--	--	--	--				--	296.474	0.59376	297.147	0.57953
--	--			--	--	--	--	--	--	--	--	--	--	--	--	--	--	--	--	--	--	--	--			--	--					--	--	--	--				--	296.851	0.59402	297.535	0.57982
--	--			--	--	--	--	--	--	--	--	--	--	--	--	--	--	--	--	--	--	--	--			--	--					--	--	--	--				--	297.238	0.5943	297.918	0.58016
--	--			--	--	--	--	--	--	--	--	--	--	--	--	--	--	--	--	--	--	--	--			--	--					--	--	--	--				--	297.647	0.59459	298.307	0.58032
--	--			--	--	--	--	--	--	--	--	--	--	--	--	--	--	--	--	--	--	--	--			--	--					--	--	--	--				--	298.02	0.5949	298.692	0.58065
--	--			--	--	--	--	--	--	--	--	--	--	--	--	--	--	--	--	--	--	--	--			--	--					--	--	--	--				--	298.4	0.59518	299.085	0.58091
--	--			--	--	--	--	--	--	--	--	--	--	--	--	--	--	--	--	--	--	--	--			--	--					--	--	--	--				--	298.783	0.59538	299.462	0.58112
--	--			--	--	--	--	--	--	--	--	--	--	--	--	--	--	--	--	--	--	--	--			--	--					--	--	--	--				--	299.175	0.59567	299.858	0.58139
--	--			--	--	--	--	--	--	--	--	--	--	--	--	--	--	--	--	--	--	--	--			--	--					--	--	--	--				--	299.543	0.596		--
--	--			--	--	--	--	--	--	--	--	--	--	--	--	--	--	--	--	--	--	--	--			--	--					--	--	--	--				--	299.935	0.59621		--

## Sheet: Figure 2a
	37.4GPa		41.8GPa		45.7GPa		50GPa		54.9GPa		60.6GPa		65.5GPa		71.3GPa		77.2GPa
μ0H (T)	MR(%)	μ0H (T)	MR(%)	μ0H (T)	MR(%)	μ0H (T)	MR(%)	μ0H (T)	MR(%)	μ0H (T)	MR(%)	μ0H (T)	MR(%)	μ0H (T)	MR(%)	μ0H (T)	MR(%)
-9	-8.8156	-9	-12.4934	-9	-16.7401	-9	-21.3787	-9	-23.2432	-9	-22.0894	-9	-20.2429	-9	-17.0395	-9	-12.9677
-8.91	-8.78277	-8.91	-12.4742	-8.91	-16.7222	-8.91	-21.3635	-8.91	-23.2164	-8.982	-22.078	-8.982	-20.2158	-8.982	-17.0189	-8.982	-12.9674
-8.82	-8.73587	-8.82	-12.4434	-8.82	-16.7006	-8.82	-21.3072	-8.82	-23.2018	-8.964	-22.0665	-8.964	-20.1887	-8.964	-16.9974	-8.964	-12.967
-8.73	-8.70616	-8.73	-12.4472	-8.73	-16.6853	-8.73	-21.3082	-8.73	-23.1617	-8.946	-22.0575	-8.946	-20.1616	-8.946	-16.9759	-8.946	-12.9666
-8.64	-8.65301	-8.64	-12.4125	-8.64	-16.6619	-8.64	-21.2909	-8.64	-23.1449	-8.928	-22.0489	-8.928	-20.1359	-8.928	-16.9544	-8.928	-12.9663
-8.55	-8.60767	-8.55	-12.3913	-8.55	-16.6416	-8.55	-21.2734	-8.55	-23.0802	-8.91	-22.0402	-8.91	-20.1263	-8.91	-16.9334	-8.91	-12.9659
-8.46	-8.57442	-8.46	-12.3624	-8.46	-16.6316	-8.46	-21.2425	-8.46	-23.0393	-8.892	-22.0316	-8.892	-20.1173	-8.892	-16.9171	-8.892	-12.9656
-8.37	-8.52462	-8.37	-12.3335	-8.37	-16.6146	-8.37	-21.2218	-8.37	-23.0029	-8.874	-22.0226	-8.874	-20.1084	-8.874	-16.9008	-8.874	-12.9517
-8.28	-8.47482	-8.28	-12.3104	-8.28	-16.5837	-8.28	-21.1955	-8.28	-22.9643	-8.856	-22.0092	-8.856	-20.0995	-8.856	-16.8845	-8.856	-12.9272
-8.19	-8.44508	-8.19	-12.2796	-8.19	-16.5568	-8.19	-21.174	-8.19	-22.908	-8.838	-21.9953	-8.838	-20.0828	-8.838	-16.8682	-8.838	-12.9027
-8.1	-8.3888	-8.1	-12.2564	-8.1	-16.5458	-8.1	-21.1485	-8.1	-22.8739	-8.82	-21.9813	-8.82	-20.0619	-8.82	-16.846	-8.82	-12.8783
-8.01	-8.34972	-8.01	-12.2141	-8.01	-16.5129	-8.01	-21.1093	-8.01	-22.8369	-8.802	-21.9674	-8.802	-20.0409	-8.802	-16.8208	-8.802	-12.852
-7.92	-8.2778	-7.92	-12.1909	-7.92	-16.4968	-7.92	-21.0771	-7.92	-22.7651	-8.784	-21.9541	-8.784	-20.02	-8.784	-16.7955	-8.784	-12.8285
-7.83	-8.24185	-7.83	-12.162	-7.83	-16.471	-7.83	-21.0537	-7.83	-22.72	-8.766	-21.9464	-8.766	-20.0007	-8.766	-16.7703	-8.766	-12.8052
-7.74	-8.176	-7.74	-12.1293	-7.74	-16.4472	-7.74	-21.0189	-7.74	-22.6763	-8.748	-21.9391	-8.748	-19.9952	-8.748	-16.7481	-8.748	-12.7818
-7.65	-8.12932	-7.65	-12.0965	-7.65	-16.4137	-7.65	-20.9821	-7.65	-22.6055	-8.73	-21.9317	-8.73	-19.9897	-8.73	-16.735	-8.73	-12.7584
-7.56	-8.09333	-7.56	-12.0965	-7.56	-16.3905	-7.56	-20.9421	-7.56	-22.5791	-8.712	-21.9243	-8.712	-19.9842	-8.712	-16.722	-8.712	-12.7424
-7.47	-8.05461	-7.47	-12.0561	-7.47	-16.3593	-7.47	-20.9084	-7.47	-22.5159	-8.694	-21.9153	-8.694	-19.9786	-8.694	-16.7089	-8.694	-12.7246
-7.38	-7.99547	-7.38	-12.0195	-7.38	-16.3331	-7.38	-20.8667	-7.38	-22.4317	-8.676	-21.9025	-8.676	-19.9474	-8.676	-16.6958	-8.676	-12.7067
-7.29	-7.93543	-7.29	-11.9906	-7.29	-16.3075	-7.29	-20.8314	-7.29	-22.3694	-8.658	-21.8898	-8.658	-19.9064	-8.658	-16.6777	-8.658	-12.6888
-7.2	-7.88031	-7.2	-11.9328	-7.2	-16.2724	-7.2	-20.7842	-7.2	-22.3075	-8.64	-21.877	-8.64	-19.8654	-8.64	-16.6589	-8.64	-12.6692
-7.11	-7.82443	-7.11	-11.9173	-7.11	-16.2411	-7.11	-20.7316	-7.11	-22.2437	-8.622	-21.8642	-8.622	-19.8245	-8.622	-16.6401	-8.622	-12.6521
-7.02	-7.77136	-7.02	-11.8711	-7.02	-16.2052	-7.02	-20.6956	-7.02	-22.1708	-8.604	-21.8512	-8.604	-19.7946	-8.604	-16.6213	-8.604	-12.6349
-6.93	-7.73219	-6.93	-11.8403	-6.93	-16.1788	-6.93	-20.6397	-6.93	-22.0835	-8.586	-21.8358	-8.586	-19.7868	-8.586	-16.601	-8.586	-12.6178
-6.84	-7.69355	-6.84	-11.8056	-6.84	-16.1352	-6.84	-20.5891	-6.84	-21.9951	-8.568	-21.8204	-8.568	-19.7791	-8.568	-16.5783	-8.568	-12.5994
-6.75	-7.63995	-6.75	-11.7536	-6.75	-16.0983	-6.75	-20.5373	-6.75	-21.9198	-8.55	-21.805	-8.55	-19.7713	-8.55	-16.5556	-8.55	-12.5777
-6.66	-7.57527	-6.66	-11.7478	-6.66	-16.0584	-6.66	-20.4788	-6.66	-21.8498	-8.532	-21.7895	-8.532	-19.7634	-8.532	-16.5328	-8.532	-12.5561
-6.57	-7.54414	-6.57	-11.7015	-6.57	-16.0181	-6.57	-20.4224	-6.57	-21.7669	-8.514	-21.7756	-8.514	-19.7554	-8.514	-16.5104	-8.514	-12.5345
-6.48	-7.48812	-6.48	-11.6649	-6.48	-15.9789	-6.48	-20.365	-6.48	-21.6578	-8.496	-21.7645	-8.496	-19.7493	-8.496	-16.4873	-8.496	-12.5129
-6.39	-7.41964	-6.39	-11.6148	-6.39	-15.9397	-6.39	-20.2992	-6.39	-21.5666	-8.478	-21.7534	-8.478	-19.7432	-8.478	-16.4637	-8.478	-12.5013
-6.3	-7.34182	-6.3	-11.5667	-6.3	-15.887	-6.3	-20.233	-6.3	-21.4767	-8.46	-21.7423	-8.46	-19.7371	-8.46	-16.4401	-8.46	-12.4879
-6.21	-7.32315	-6.21	-11.5262	-6.21	-15.8429	-6.21	-20.1622	-6.21	-21.3673	-8.442	-21.7312	-8.442	-19.7198	-8.442	-16.4165	-8.442	-12.4745
-6.12	-7.24442	-6.12	-11.4761	-6.12	-15.7917	-6.12	-20.0891	-6.12	-21.266	-8.424	-21.7197	-8.424	-19.6843	-8.424	-16.394	-8.424	-12.4611
-6.03	-7.18189	-6.03	-11.4222	-6.03	-15.7449	-6.03	-20.024	-6.03	-21.1432	-8.406	-21.7079	-8.406	-19.6488	-8.406	-16.3739	-8.406	-12.4387
-5.94	-7.12705	-5.94	-11.3566	-5.94	-15.693	-5.94	-19.9481	-5.94	-21.0452	-8.388	-21.6961	-8.388	-19.6133	-8.388	-16.3538	-8.388	-12.4111
-5.85	-7.0648	-5.85	-11.3258	-5.85	-15.6309	-5.85	-19.8645	-5.85	-20.926	-8.37	-21.6844	-8.37	-19.5784	-8.37	-16.3337	-8.37	-12.3836
-5.76	-6.99632	-5.76	-11.2699	-5.76	-15.5746	-5.76	-19.778	-5.76	-20.8047	-8.352	-21.6725	-8.352	-19.5662	-8.352	-16.314	-8.352	-12.356
-5.67	-6.92162	-5.67	-11.2064	-5.67	-15.5109	-5.67	-19.6963	-5.67	-20.6823	-8.334	-21.6568	-8.334	-19.5551	-8.334	-16.293	-8.334	-12.3286
-5.58	-6.85359	-5.58	-11.1543	-5.58	-15.4511	-5.58	-19.6056	-5.58	-20.5559	-8.316	-21.6401	-8.316	-19.5439	-8.316	-16.272	-8.316	-12.3196
-5.49	-6.81138	-5.49	-11.1004	-5.49	-15.3921	-5.49	-19.5133	-5.49	-20.4191	-8.298	-21.6234	-8.298	-19.5328	-8.298	-16.2509	-8.298	-12.3138
-5.4	-6.75665	-5.4	-11.0464	-5.4	-15.3236	-5.4	-19.4121	-5.4	-20.2609	-8.28	-21.6068	-8.28	-19.5081	-8.28	-16.2299	-8.28	-12.3079
-5.31	-6.68817	-5.31	-10.9925	-5.31	-15.2601	-5.31	-19.3163	-5.31	-20.1257	-8.262	-21.5906	-8.262	-19.4757	-8.262	-16.205	-8.262	-12.3021
-5.22	-6.61658	-5.22	-10.9328	-5.22	-15.1863	-5.22	-19.2147	-5.22	-19.9954	-8.244	-21.5783	-8.244	-19.4433	-8.244	-16.1788	-8.244	-12.2901
-5.13	-6.5456	-5.13	-10.8576	-5.13	-15.1137	-5.13	-19.0998	-5.13	-19.8401	-8.226	-21.5665	-8.226	-19.4109	-8.226	-16.1526	-8.226	-12.2601
-5.04	-6.47056	-5.04	-10.8152	-5.04	-15.0308	-5.04	-18.9844	-5.04	-19.6696	-8.208	-21.5547	-8.208	-19.3865	-8.208	-16.1264	-8.208	-12.226
-4.95	-6.39247	-4.95	-10.7401	-4.95	-14.9572	-4.95	-18.8754	-4.95	-19.5194	-8.19	-21.5429	-8.19	-19.3839	-8.19	-16.1019	-8.19	-12.1919
-4.86	-6.31154	-4.86	-10.6669	-4.86	-14.8752	-4.86	-18.7547	-4.86	-19.3501	-8.172	-21.5299	-8.172	-19.3813	-8.172	-16.0807	-8.172	-12.1616
-4.77	-6.2173	-4.77	-10.5898	-4.77	-14.7838	-4.77	-18.6403	-4.77	-19.1862	-8.154	-21.5127	-8.154	-19.3788	-8.154	-16.0595	-8.154	-12.1396
-4.68	-6.15633	-4.68	-10.5127	-4.68	-14.6907	-4.68	-18.5017	-4.68	-19.0124	-8.136	-21.4955	-8.136	-19.3762	-8.136	-16.0383	-8.136	-12.1269
-4.59	-6.09536	-4.59	-10.4549	-4.59	-14.5917	-4.59	-18.3706	-4.59	-18.8356	-8.118	-21.4784	-8.118	-19.349	-8.118	-16.0171	-8.118	-12.1142
-4.5	-5.99717	-4.5	-10.3643	-4.5	-14.5003	-4.5	-18.231	-4.5	-18.6286	-8.1	-21.4612	-8.1	-19.3157	-8.1	-15.9934	-8.1	-12.1006
-4.41	-5.91935	-4.41	-10.3046	-4.41	-14.4048	-4.41	-18.0839	-4.41	-18.4422	-8.082	-21.4459	-8.082	-19.2824	-8.082	-15.9695	-8.082	-12.083
-4.32	-5.83843	-4.32	-10.1852	-4.32	-14.2957	-4.32	-17.9358	-4.32	-18.2491	-8.064	-21.433	-8.064	-19.2491	-8.064	-15.9456	-8.064	-12.0682
-4.23	-5.79485	-4.23	-10.1158	-4.23	-14.1876	-4.23	-17.7792	-4.23	-18.0368	-8.046	-21.4202	-8.046	-19.2194	-8.046	-15.9217	-8.046	-12.0535
-4.14	-5.71081	-4.14	-10.0175	-4.14	-14.0788	-4.14	-17.625	-4.14	-17.8236	-8.028	-21.4074	-8.028	-19.1984	-8.028	-15.899	-8.028	-12.0388
-4.05	-5.62366	-4.05	-9.93852	-4.05	-13.9652	-4.05	-17.4564	-4.05	-17.612	-8.01	-21.3946	-8.01	-19.1775	-8.01	-15.8778	-8.01	-12.0223
-3.96	-5.53339	-3.96	-9.82869	-3.96	-13.8462	-3.96	-17.2767	-3.96	-17.3805	-7.992	-21.3791	-7.992	-19.1565	-7.992	-15.8566	-7.992	-11.9961
-3.87	-5.44312	-3.87	-9.74199	-3.87	-13.7204	-3.87	-17.1088	-3.87	-17.1616	-7.974	-21.3613	-7.974	-19.1354	-7.974	-15.8354	-7.974	-11.967
-3.78	-5.37309	-3.78	-9.65336	-3.78	-13.5782	-3.78	-16.9228	-3.78	-16.9303	-7.956	-21.3435	-7.956	-19.1164	-7.956	-15.8138	-7.956	-11.9379
-3.69	-5.28241	-3.69	-9.51463	-3.69	-13.4476	-3.69	-16.7313	-3.69	-16.6815	-7.938	-21.3256	-7.938	-19.0999	-7.938	-15.7868	-7.938	-11.9085
-3.6	-5.17544	-3.6	-9.41636	-3.6	-13.3176	-3.6	-16.5335	-3.6	-16.4341	-7.92	-21.3078	-7.92	-19.0833	-7.92	-15.7597	-7.92	-11.8793
-3.51	-5.11941	-3.51	-9.30268	-3.51	-13.175	-3.51	-16.3433	-3.51	-16.1641	-7.902	-21.2907	-7.902	-19.0667	-7.902	-15.7326	-7.902	-11.8503
-3.42	-4.98246	-3.42	-9.20091	-3.42	-13.0237	-3.42	-16.1248	-3.42	-15.9117	-7.884	-21.2742	-7.884	-19.048	-7.884	-15.7056	-7.884	-11.8212
-3.33	-4.92954	-3.33	-9.06961	-3.33	-12.8713	-3.33	-15.9108	-3.33	-15.664	-7.866	-21.2577	-7.866	-19.0237	-7.866	-15.6821	-7.866	-11.7937
-3.24	-4.82371	-3.24	-8.93659	-3.24	-12.7019	-3.24	-15.6885	-3.24	-15.385	-7.848	-21.2411	-7.848	-18.9995	-7.848	-15.6607	-7.848	-11.7723
-3.15	-4.721	-3.15	-8.77985	-3.15	-12.5412	-3.15	-15.4547	-3.15	-15.1085	-7.83	-21.2246	-7.83	-18.9753	-7.83	-15.6392	-7.83	-11.7619
-3.06	-4.65252	-3.06	-8.62592	-3.06	-12.372	-3.06	-15.2167	-3.06	-14.806	-7.812	-21.2078	-7.812	-18.9506	-7.812	-15.6177	-7.812	-11.7515
-2.97	-4.50311	-2.97	-8.46746	-2.97	-12.1925	-2.97	-14.9629	-2.97	-14.4992	-7.794	-21.1907	-7.794	-18.9102	-7.794	-15.5947	-7.794	-11.7411
-2.88	-4.41475	-2.88	-8.32459	-2.88	-11.9992	-2.88	-14.7031	-2.88	-14.1957	-7.776	-21.1735	-7.776	-18.8684	-7.776	-15.5659	-7.776	-11.7234
-2.79	-4.30219	-2.79	-8.16066	-2.79	-11.8205	-2.79	-14.4464	-2.79	-13.8874	-7.758	-21.1564	-7.758	-18.8267	-7.758	-15.5371	-7.758	-11.7044
-2.7	-4.20146	-2.7	-7.98388	-2.7	-11.6146	-2.7	-14.1722	-2.7	-13.576	-7.74	-21.1394	-7.74	-18.7849	-7.74	-15.5084	-7.74	-11.6849
-2.61	-4.10745	-2.61	-7.75887	-2.61	-11.4155	-2.61	-13.8962	-2.61	-13.2492	-7.722	-21.1224	-7.722	-18.7638	-7.722	-15.4796	-7.722	-11.6654
-2.52	-3.95133	-2.52	-7.58913	-2.52	-11.2009	-2.52	-13.5892	-2.52	-12.9052	-7.704	-21.1051	-7.704	-18.7571	-7.704	-15.4539	-7.704	-11.6462
-2.43	-3.83079	-2.43	-7.39445	-2.43	-10.9757	-2.43	-13.2903	-2.43	-12.5609	-7.686	-21.0878	-7.686	-18.7505	-7.686	-15.4292	-7.686	-11.6244
-2.34	-3.67204	-2.34	-7.19072	-2.34	-10.7486	-2.34	-12.9823	-2.34	-12.2031	-7.668	-21.0705	-7.668	-18.7438	-7.668	-15.4045	-7.668	-11.5958
-2.25	-3.55011	-2.25	-7.04584	-2.25	-10.5117	-2.25	-12.6516	-2.25	-11.8426	-7.65	-21.0527	-7.65	-18.736	-7.65	-15.3798	-7.65	-11.5672
-2.16	-3.40071	-2.16	-6.82852	-2.16	-10.2698	-2.16	-12.3144	-2.16	-11.4667	-7.632	-21.0338	-7.632	-18.7058	-7.632	-15.3551	-7.632	-11.5387
-2.07	-3.27144	-2.07	-6.61121	-2.07	-10.0205	-2.07	-11.9792	-2.07	-11.0879	-7.614	-21.0147	-7.614	-18.6756	-7.614	-15.3292	-7.614	-11.5139
-1.98	-3.14386	-1.98	-6.40244	-1.98	-9.75588	-1.98	-11.6142	-1.98	-10.6932	-7.596	-20.9957	-7.596	-18.6454	-7.596	-15.3033	-7.596	-11.4877
-1.89	-2.98438	-1.89	-6.20826	-1.89	-9.48204	-1.89	-11.2564	-1.89	-10.3093	-7.578	-20.9767	-7.578	-18.6152	-7.578	-15.2774	-7.578	-11.4613
-1.8	-2.8249	-1.8	-5.90492	-1.8	-9.2006	-1.8	-10.8688	-1.8	-9.90008	-7.56	-20.9572	-7.56	-18.5913	-7.56	-15.2515	-7.56	-11.4348
-1.71	-2.7141	-1.71	-5.65591	-1.71	-8.91109	-1.71	-10.4786	-1.71	-9.48398	-7.542	-20.9394	-7.542	-18.5733	-7.542	-15.2223	-7.542	-11.4083
-1.62	-2.52105	-1.62	-5.4069	-1.62	-8.59833	-1.62	-10.0774	-1.62	-9.05335	-7.524	-20.9215	-7.524	-18.5554	-7.524	-15.1929	-7.524	-11.3862
-1.53	-2.3431	-1.53	-5.13978	-1.53	-8.27246	-1.53	-9.64408	-1.53	-8.61076	-7.506	-20.9036	-7.506	-18.5374	-7.506	-15.1634	-7.506	-11.3679
-1.44	-2.16851	-1.44	-4.88625	-1.44	-7.94036	-1.44	-9.20776	-1.44	-8.16572	-7.488	-20.8858	-7.488	-18.5128	-7.488	-15.134	-7.488	-11.3495
-1.35	-1.99392	-1.35	-4.61007	-1.35	-7.59583	-1.35	-8.76211	-1.35	-7.70872	-7.47	-20.8676	-7.47	-18.4687	-7.47	-15.1074	-7.47	-11.3303
-1.26	-1.84787	-1.26	-4.32937	-1.26	-7.23371	-1.26	-8.28706	-1.26	-7.23835	-7.452	-20.8476	-7.452	-18.4246	-7.452	-15.0839	-7.452	-11.3102
-1.17	-1.61453	-1.17	-3.98076	-1.17	-6.85012	-1.17	-7.78291	-1.17	-6.76698	-7.434	-20.8276	-7.434	-18.3806	-7.434	-15.0605	-7.434	-11.2928
-1.08	-1.42148	-1.08	-3.71527	-1.08	-6.4437	-1.08	-7.26879	-1.08	-6.24405	-7.416	-20.8076	-7.416	-18.3373	-7.416	-15.037	-7.416	-11.2753
-0.99	-1.22003	-0.99	-3.32634	-0.99	-6.02446	-0.99	-6.71721	-0.99	-5.71506	-7.398	-20.7876	-7.398	-18.3262	-7.398	-15.0132	-7.398	-11.2594
-0.9	-1.03872	-0.9	-2.9342	-0.9	-5.56908	-0.9	-6.16245	-0.9	-5.17862	-7.38	-20.7678	-7.38	-18.3179	-7.38	-14.9842	-7.38	-11.2475
-0.81	-0.79699	-0.81	-2.46491	-0.81	-5.07869	-0.81	-5.59312	-0.81	-4.62977	-7.362	-20.7474	-7.362	-18.3097	-7.362	-14.9552	-7.362	-11.2306
-0.72	-0.61568	-0.72	-2.09526	-0.72	-4.57381	-0.72	-4.98896	-0.72	-4.05695	-7.344	-20.727	-7.344	-18.3014	-7.344	-14.9261	-7.344	-11.2112
-0.63	-0.38905	-0.63	-1.6549	-0.63	-4.02358	-0.63	-4.36651	-0.63	-3.48856	-7.326	-20.7065	-7.326	-18.2831	-7.326	-14.897	-7.326	-11.1917
-0.54	-0.16914	-0.54	-1.15752	-0.54	-3.52632	-0.54	-3.76042	-0.54	-2.93205	-7.308	-20.6861	-7.308	-18.2518	-7.308	-14.8685	-7.308	-11.163
-0.45	0.000413799	-0.45	-0.73077	-0.45	-2.83107	-0.45	-3.07372	-0.45	-2.33674	-7.29	-20.6663	-7.29	-18.2205	-7.29	-14.8399	-7.29	-11.1347
-0.36	0.1196	-0.36	-0.30389	-0.36	-2.15959	-0.36	-2.43965	-0.36	-1.80006	-7.272	-20.6466	-7.272	-18.1892	-7.272	-14.8113	-7.272	-11.11
-0.27	0.1712	-0.27	0.08989	-0.27	-1.65188	-0.27	-1.79025	-0.27	-1.29088	-7.254	-20.6269	-7.254	-18.1566	-7.254	-14.7828	-7.254	-11.0854
-0.18	0.19147	-0.18	0.34609	-0.18	-1.07033	-0.18	-1.16024	-0.18	-0.81282	-7.236	-20.6072	-7.236	-18.1272	-7.236	-14.753	-7.236	-11.0649
-0.09	0.14143	-0.09	0.28896	-0.09	-0.51297	-0.09	-0.54345	-0.09	-0.38068	-7.218	-20.5875	-7.218	-18.098	-7.218	-14.7205	-7.218	-11.0469
0	0	0	0	0	0	0	0	0	0	-7.2	-20.5654	-7.2	-18.0688	-7.2	-14.688	-7.2	-11.02
0.09	-0.1087	0.09	-0.38007	0.09	0.47417	0.09	0.50684	0.09	0.31027	-7.182	-20.5435	-7.182	-18.0396	-7.182	-14.6555	-7.182	-10.9919
0.18	-0.31519	0.18	-0.7973	0.18	0.60868	0.18	0.61414	0.18	0.37039	-7.164	-20.5215	-7.164	-18.0149	-7.164	-14.623	-7.164	-10.9635
0.27	-0.48642	0.27	-1.22571	0.27	0.23083	0.27	0.18298	0.27	0.06126	-7.146	-20.4996	-7.146	-17.9922	-7.146	-14.5948	-7.146	-10.9341
0.36	-0.6778	0.36	-1.65085	0.36	-0.34089	0.36	-0.53209	0.36	-0.41189	-7.128	-20.4779	-7.128	-17.9695	-7.128	-14.5671	-7.128	-10.9038
0.45	-0.86414	0.45	-2.06668	0.45	-0.97536	0.45	-1.28321	0.45	-0.95127	-7.11	-20.457	-7.11	-17.9468	-7.11	-14.5395	-7.11	-10.8722
0.54	-1.05215	0.54	-2.47063	0.54	-1.62567	0.54	-1.98627	0.54	-1.50695	-7.092	-20.4361	-7.092	-17.9202	-7.092	-14.5119	-7.092	-10.8405
0.63	-1.24017	0.63	-2.85402	0.63	-2.3438	0.63	-2.7434	0.63	-2.0922	-7.074	-20.4152	-7.074	-17.8816	-7.074	-14.4838	-7.074	-10.8063
0.72	-1.41476	0.72	-3.2334	0.72	-2.9618	0.72	-3.51857	0.72	-2.67772	-7.056	-20.3942	-7.056	-17.843	-7.056	-14.4552	-7.056	-10.7711
0.81	-1.59103	0.81	-3.58505	0.81	-3.52632	0.81	-4.16754	0.81	-3.28794	-7.038	-20.3724	-7.038	-17.8043	-7.038	-14.4267	-7.038	-10.7517
0.9	-1.72868	0.9	-3.91538	0.9	-4.13837	0.9	-4.78647	0.9	-3.87331	-7.02	-20.3483	-7.02	-17.7657	-7.02	-14.3981	-7.02	-10.7336
0.99	-1.87473	0.99	-4.22899	0.99	-4.72666	0.99	-5.39338	0.99	-4.46113	-7.002	-20.3239	-7.002	-17.7301	-7.002	-14.3696	-7.002	-10.7179
1.08	-2.051	1.08	-4.54792	1.08	-5.26146	1.08	-5.95222	1.08	-5.04717	-6.984	-20.2996	-6.984	-17.695	-6.984	-14.3422	-6.984	-10.7056
1.17	-2.15005	1.17	-4.8213	1.17	-5.85569	1.17	-6.49303	1.17	-5.59408	-6.966	-20.2753	-6.966	-17.6599	-6.966	-14.3151	-6.966	-10.6903
1.26	-2.29945	1.26	-5.08632	1.26	-6.28353	1.26	-7.09994	1.26	-6.16164	-6.948	-20.2504	-6.948	-17.6248	-6.948	-14.2879	-6.948	-10.67
1.35	-2.46397	1.35	-5.33473	1.35	-6.67572	1.35	-7.52658	1.35	-6.66272	-6.93	-20.2244	-6.93	-17.5947	-6.93	-14.2608	-6.93	-10.6466
1.44	-2.59156	1.44	-5.5832	1.44	-7.12139	1.44	-8.18757	1.44	-7.14952	-6.912	-20.1983	-6.912	-17.5683	-6.912	-14.2313	-6.912	-10.6088
1.53	-2.71746	1.53	-5.79966	1.53	-7.49576	1.53	-8.65026	1.53	-7.63881	-6.894	-20.1723	-6.894	-17.542	-6.894	-14.1994	-6.894	-10.5711
1.62	-2.88036	1.62	-6.0346	1.62	-7.85823	1.62	-9.20309	1.62	-8.1102	-6.876	-20.1463	-6.876	-17.5157	-6.876	-14.1674	-6.876	-10.5337
1.71	-2.99826	1.71	-6.24725	1.71	-8.29202	1.71	-9.65377	1.71	-8.5535	-6.858	-20.1217	-6.858	-17.4886	-6.858	-14.1354	-6.858	-10.4963
1.8	-3.11325	1.8	-6.45498	1.8	-8.61885	1.8	-10.1826	1.8	-9.00041	-6.84	-20.0987	-6.84	-17.461	-6.84	-14.1042	-6.84	-10.4781
1.89	-3.23094	1.89	-6.65049	1.89	-8.95756	1.89	-10.5912	1.89	-9.41682	-6.822	-20.0756	-6.822	-17.4347	-6.822	-14.0757	-6.822	-10.4614
1.98	-3.34017	1.98	-6.84652	1.98	-9.2725	1.98	-10.8976	1.98	-9.853	-6.804	-20.0526	-6.804	-17.4084	-6.804	-14.0473	-6.804	-10.4421
2.07	-3.44892	2.07	-7.03724	2.07	-9.58744	2.07	-11.3724	2.07	-10.2647	-6.786	-20.0296	-6.786	-17.3821	-6.786	-14.0189	-6.786	-10.4222
2.16	-3.55261	2.16	-7.21168	2.16	-9.89049	2.16	-11.6848	2.16	-10.6607	-6.768	-20.0071	-6.768	-17.3523	-6.768	-13.9905	-6.768	-10.3991
2.25	-3.66095	2.25	-7.38582	2.25	-10.1104	2.25	-12.0514	2.25	-11.0624	-6.75	-19.9849	-6.75	-17.3167	-6.75	-13.9568	-6.75	-10.3745
2.34	-3.76865	2.34	-7.55441	2.34	-10.3302	2.34	-12.3316	2.34	-11.4166	-6.732	-19.9627	-6.732	-17.2812	-6.732	-13.9209	-6.732	-10.3536
2.43	-3.8774	2.43	-7.71887	2.43	-10.6095	2.43	-12.6896	2.43	-11.809	-6.714	-19.9404	-6.714	-17.2456	-6.714	-13.885	-6.714	-10.3396
2.52	-3.97923	2.52	-7.87572	2.52	-10.8828	2.52	-13.0242	2.52	-12.1895	-6.696	-19.9182	-6.696	-17.2092	-6.696	-13.8491	-6.696	-10.3238
2.61	-4.08035	2.61	-8.02428	2.61	-11.1443	2.61	-13.3666	2.61	-12.5337	-6.678	-19.8936	-6.678	-17.1834	-6.678	-13.8145	-6.678	-10.3035
2.7	-4.17787	2.7	-8.18241	2.7	-11.3939	2.7	-13.6701	2.7	-12.9033	-6.66	-19.8667	-6.66	-17.1577	-6.66	-13.7859	-6.66	-10.2832
2.79	-4.28085	2.79	-8.32079	2.79	-11.5603	2.79	-13.9813	2.79	-13.2442	-6.642	-19.8397	-6.642	-17.1319	-6.642	-13.7574	-6.642	-10.2481
2.88	-4.376	2.88	-8.46059	2.88	-11.798	2.88	-14.207	2.88	-13.5792	-6.624	-19.8127	-6.624	-17.1062	-6.624	-13.7289	-6.624	-10.2124
2.97	-4.4732	2.97	-8.59754	2.97	-12.0238	2.97	-14.4949	2.97	-13.9117	-6.606	-19.7856	-6.606	-17.0723	-6.606	-13.7004	-6.606	-10.1791
3.06	-4.57745	3.06	-8.72257	3.06	-12.1604	3.06	-14.775	3.06	-14.2317	-6.588	-19.7582	-6.588	-17.0323	-6.588	-13.6685	-6.588	-10.1459
3.15	-4.67788	3.15	-8.86019	3.15	-12.3744	3.15	-15.063	3.15	-14.5488	-6.57	-19.7318	-6.57	-16.9922	-6.57	-13.6353	-6.57	-10.1143
3.24	-4.77879	3.24	-8.98141	3.24	-12.5705	3.24	-15.3198	3.24	-14.8373	-6.552	-19.7055	-6.552	-16.9522	-6.552	-13.6021	-6.552	-10.0839
3.33	-4.88176	3.33	-9.10712	3.33	-12.6834	3.33	-15.5765	3.33	-15.1512	-6.534	-19.6792	-6.534	-16.9141	-6.534	-13.5689	-6.534	-10.0616
3.42	-4.97087	3.42	-9.22169	3.42	-12.8676	3.42	-15.8333	3.42	-15.439	-6.516	-19.6528	-6.516	-16.8837	-6.516	-13.5352	-6.516	-10.043
3.51	-5.05383	3.51	-9.33195	3.51	-13.0518	3.51	-16.0746	3.51	-15.699	-6.498	-19.625	-6.498	-16.8532	-6.498	-13.5005	-6.498	-10.025
3.6	-5.15	3.6	-9.43857	3.6	-13.2063	3.6	-16.308	3.6	-15.9748	-6.48	-19.5966	-6.48	-16.8227	-6.48	-13.4658	-6.48	-10.0114
3.69	-5.22955	3.69	-9.54368	3.69	-13.4559	3.69	-16.5337	3.69	-16.2856	-6.462	-19.5682	-6.462	-16.7922	-6.462	-13.4311	-6.462	-9.99
3.78	-5.31325	3.78	-9.64768	3.78	-13.6163	3.78	-16.7516	3.78	-16.5267	-6.444	-19.5398	-6.444	-16.7497	-6.444	-13.3965	-6.444	-9.95219
3.87	-5.40279	3.87	-9.74568	3.87	-13.6817	3.87	-16.9694	3.87	-16.7951	-6.426	-19.511	-6.426	-16.7035	-6.426	-13.3655	-6.426	-9.91439
3.96	-5.47964	3.96	-9.84574	3.96	-13.8302	3.96	-17.164	3.96	-17.0448	-6.408	-19.4823	-6.408	-16.6573	-6.408	-13.3347	-6.408	-9.87495
4.05	-5.5673	4.05	-9.93675	4.05	-13.961	4.05	-17.3663	4.05	-17.2849	-6.39	-19.4537	-6.39	-16.6111	-6.39	-13.3039	-6.39	-9.83395
4.14	-5.65	4.14	-10.0301	4.14	-14.0976	4.14	-17.5453	4.14	-17.6234	-6.372	-19.4252	-6.372	-16.5679	-6.372	-13.2731	-6.372	-9.81268
4.23	-5.72808	4.23	-10.1149	4.23	-14.2224	4.23	-17.7243	4.23	-17.7486	-6.354	-19.3968	-6.354	-16.5337	-6.354	-13.2394	-6.354	-9.79205
4.32	-5.81088	4.32	-10.2025	4.32	-14.2699	4.32	-17.9032	4.32	-17.9716	-6.336	-19.3697	-6.336	-16.4995	-6.336	-13.2023	-6.336	-9.77119
4.41	-5.89255	4.41	-10.2884	4.41	-14.3888	4.41	-18.0744	4.41	-18.1922	-6.318	-19.3425	-6.318	-16.4653	-6.318	-13.1653	-6.318	-9.74688
4.5	-5.95265	4.5	-10.3719	4.5	-14.4958	4.5	-18.23	4.5	-18.3984	-6.3	-19.3154	-6.3	-16.4318	-6.3	-13.1282	-6.3	-9.71715
4.59	-6.00635	4.59	-10.4485	4.59	-14.6027	4.59	-18.3779	4.59	-18.6061	-6.282	-19.2882	-6.282	-16.3979	-6.282	-13.0912	-6.282	-9.68396
4.68	-6.12408	4.68	-10.5237	4.68	-14.6324	4.68	-18.5335	4.68	-18.7966	-6.264	-19.261	-6.264	-16.3629	-6.264	-13.0584	-6.264	-9.65077
4.77	-6.20777	4.77	-10.5956	4.77	-14.7275	4.77	-18.6658	4.77	-19.0852	-6.246	-19.2311	-6.246	-16.3279	-6.246	-13.0258	-6.246	-9.62027
4.86	-6.28759	4.86	-10.6691	4.86	-14.8166	4.86	-18.7981	4.86	-19.2622	-6.228	-19.1997	-6.228	-16.2929	-6.228	-12.9931	-6.228	-9.58847
4.95	-6.35876	4.95	-10.7365	4.95	-14.9117	4.95	-18.837	4.95	-19.4392	-6.21	-19.1683	-6.21	-16.26	-6.21	-12.9604	-6.21	-9.55093
5.04	-6.43315	5.04	-10.8009	5.04	-15.0008	5.04	-18.9693	5.04	-19.6238	-6.192	-19.1369	-6.192	-16.2309	-6.192	-12.9274	-6.192	-9.51339
5.13	-6.50117	5.13	-10.8657	5.13	-15.0781	5.13	-19.0938	5.13	-19.7931	-6.174	-19.1055	-6.174	-16.2017	-6.174	-12.8946	-6.174	-9.48116
5.22	-6.57668	5.22	-10.9294	5.22	-15.1613	5.22	-19.2027	5.22	-19.947	-6.156	-19.0745	-6.156	-16.1725	-6.156	-12.8619	-6.156	-9.45531
5.31	-6.64433	5.31	-10.9955	5.31	-15.2385	5.31	-19.3195	5.31	-20.1085	-6.138	-19.0424	-6.138	-16.1439	-6.138	-12.8291	-6.138	-9.43302
5.4	-6.70876	5.4	-11.052	5.4	-15.3099	5.4	-19.4362	5.4	-20.2393	-6.12	-19.0104	-6.12	-16.1022	-6.12	-12.796	-6.12	-9.41073
5.49	-6.77893	5.49	-11.1123	5.49	-15.3811	5.49	-19.5296	5.49	-20.4009	-6.102	-18.9784	-6.102	-16.0604	-6.102	-12.7596	-6.102	-9.3872
5.58	-6.84506	5.58	-11.1667	5.58	-15.4525	5.58	-19.6307	5.58	-20.4451	-6.084	-18.9464	-6.084	-16.0187	-6.084	-12.7231	-6.084	-9.3517
5.67	-6.90488	5.67	-11.2242	5.67	-15.5178	5.67	-19.7241	5.67	-20.6702	-6.066	-18.9162	-6.066	-15.9769	-6.066	-12.6866	-6.066	-9.32665
5.76	-6.96549	5.76	-11.2748	5.76	-15.5772	5.76	-19.8097	5.76	-20.8087	-6.048	-18.8866	-6.048	-15.939	-6.048	-12.6502	-6.048	-9.30773
5.85	-7.03051	5.85	-11.3286	5.85	-15.6367	5.85	-19.8953	5.85	-20.9318	-6.03	-18.8571	-6.03	-15.9027	-6.03	-12.6155	-6.03	-9.28881
5.94	-7.0966	5.94	-11.3802	5.94	-15.6901	5.94	-19.9809	5.94	-21.0549	-6.012	-18.8276	-6.012	-15.8665	-6.012	-12.5813	-6.012	-9.27345
6.03	-7.16159	6.03	-11.4265	6.03	-15.7555	6.03	-19.9576	6.03	-21.0934	-5.994	-18.7979	-5.994	-15.8303	-5.994	-12.5472	-5.994	-9.25308
6.12	-7.22129	6.12	-11.476	6.12	-15.8031	6.12	-20.034	6.12	-21.1928	-5.976	-18.7673	-5.976	-15.7903	-5.976	-12.513	-5.976	-9.22194
6.21	-7.28248	6.21	-11.5198	6.21	-15.8565	6.21	-20.1134	6.21	-21.315	-5.958	-18.7364	-5.958	-15.7492	-5.958	-12.4781	-5.958	-9.1908
6.3	-7.34562	6.3	-11.5683	6.3	-15.8981	6.3	-20.184	6.3	-21.4266	-5.94	-18.7055	-5.94	-15.7082	-5.94	-12.4425	-5.94	-9.15589
6.39	-7.40528	6.39	-11.6083	6.39	-15.9516	6.39	-20.2521	6.39	-21.5156	-5.922	-18.6746	-5.922	-15.6671	-5.922	-12.4068	-5.922	-9.11277
6.48	-7.46039	6.48	-11.6514	6.48	-15.9992	6.48	-20.317	6.48	-21.6155	-5.904	-18.643	-5.904	-15.626	-5.904	-12.3711	-5.904	-9.07994
6.57	-7.51796	6.57	-11.6922	6.57	-16.0467	6.57	-20.3794	6.57	-21.7121	-5.886	-18.609	-5.886	-15.5806	-5.886	-12.3354	-5.886	-9.04711
6.66	-7.57337	6.66	-11.7309	6.66	-16.0823	6.66	-20.4443	6.66	-21.8017	-5.868	-18.5745	-5.868	-15.5323	-5.868	-12.2975	-5.868	-9.01428
6.75	-7.63842	6.75	-11.7725	6.75	-16.1239	6.75	-20.4966	6.75	-21.892	-5.85	-18.5401	-5.85	-15.4839	-5.85	-12.2591	-5.85	-8.99067
6.84	-7.68647	6.84	-11.8119	6.84	-16.0878	6.84	-20.5522	6.84	-21.9781	-5.832	-18.5057	-5.832	-15.4355	-5.832	-12.2207	-5.832	-8.96751
6.93	-7.74014	6.93	-11.8413	6.93	-16.2071	6.93	-20.6104	6.93	-22.0591	-5.814	-18.4725	-5.814	-15.3918	-5.814	-12.1823	-5.814	-8.94112
7.02	-7.78854	7.02	-11.8794	7.02	-16.2428	7.02	-20.6641	7.02	-22.1468	-5.796	-18.4411	-5.796	-15.3506	-5.796	-12.1451	-5.796	-8.91472
7.11	-7.84661	7.11	-11.9145	7.11	-16.1903	7.11	-20.7097	7.11	-22.2081	-5.778	-18.4099	-5.778	-15.3094	-5.778	-12.1102	-5.778	-8.88865
7.2	-7.90199	7.2	-11.9516	7.2	-16.2204	7.2	-20.7546	7.2	-22.2973	-5.76	-18.3786	-5.76	-15.2681	-5.76	-12.0752	-5.76	-8.86427
7.29	-7.94478	7.29	-11.9862	7.29	-16.2546	7.29	-20.8036	7.29	-22.3484	-5.742	-18.3474	-5.742	-15.2258	-5.742	-12.0402	-5.742	-8.83476
7.38	-7.98995	7.38	-12.0188	7.38	-16.2953	7.38	-20.8522	7.38	-22.4187	-5.724	-18.3146	-5.724	-15.1771	-5.724	-12.0051	-5.724	-8.80525
7.47	-8.04884	7.47	-12.0519	7.47	-16.3195	7.47	-20.9597	7.47	-22.4749	-5.706	-18.278	-5.706	-15.129	-5.706	-11.9661	-5.706	-8.77573
7.56	-8.10074	7.56	-12.0859	7.56	-16.351	7.56	-20.9217	7.56	-22.5379	-5.688	-18.2413	-5.688	-15.081	-5.688	-11.9271	-5.688	-8.7413
7.65	-8.15632	7.65	-12.1145	7.65	-16.3761	7.65	-20.955	7.65	-22.6074	-5.67	-18.2046	-5.67	-15.0329	-5.67	-11.888	-5.67	-8.71111
7.74	-8.20109	7.74	-12.1406	7.74	-16.4118	7.74	-20.997	7.74	-22.6484	-5.652	-18.1679	-5.652	-15.0007	-5.652	-11.849	-5.652	-8.68148
7.83	-8.24717	7.83	-12.1694	7.83	-16.4374	7.83	-21.0324	7.83	-22.7021	-5.634	-18.1316	-5.634	-14.9797	-5.634	-11.8098	-5.634	-8.65185
7.92	-8.29602	7.92	-12.1971	7.92	-16.4557	7.92	-21.0684	7.92	-22.7676	-5.616	-18.0972	-5.616	-14.9586	-5.616	-11.7707	-5.616	-8.62172
8.01	-8.34337	8.01	-12.2288	8.01	-16.4865	8.01	-21.0943	8.01	-22.8333	-5.598	-18.0629	-5.598	-14.9375	-5.598	-11.7317	-5.598	-8.59261
8.1	-8.39176	8.1	-12.2563	8.1	-16.5072	8.1	-21.1249	8.1	-22.8676	-5.58	-18.0285	-5.58	-14.9112	-5.58	-11.6926	-5.58	-8.56427
8.19	-8.42985	8.19	-12.279	8.19	-16.5525	8.19	-21.1522	8.19	-22.9187	-5.562	-17.9942	-5.562	-14.8601	-5.562	-11.6549	-5.562	-8.53593
8.28	-8.47383	8.28	-12.3095	8.28	-16.5803	8.28	-21.1826	8.28	-22.9545	-5.544	-17.9582	-5.544	-14.8089	-5.544	-11.6223	-5.544	-8.50881
8.37	-8.51817	8.37	-12.3307	8.37	-16.5723	8.37	-21.2091	8.37	-23.0062	-5.526	-17.9204	-5.526	-14.7578	-5.526	-11.5898	-5.526	-8.48736
8.46	-8.56213	8.46	-12.3592	8.46	-16.5945	8.46	-21.2414	8.46	-23.0411	-5.508	-17.8827	-5.508	-14.7066	-5.508	-11.5573	-5.508	-8.46572
8.55	-8.60719	8.55	-12.3863	8.55	-16.6163	8.55	-21.2711	8.55	-23.0765	-5.49	-17.8449	-5.49	-14.6651	-5.49	-11.5247	-5.49	-8.44407
8.64	-8.64658	8.64	-12.4125	8.64	-16.6354	8.64	-21.2909	8.64	-23.1115	-5.472	-17.8071	-5.472	-14.6282	-5.472	-11.4846	-5.472	-8.42243
8.73	-8.69124	8.73	-12.4281	8.73	-16.655	8.73	-21.3116	8.73	-23.1476	-5.454	-17.7695	-5.454	-14.5914	-5.454	-11.4419	-5.454	-8.3937
8.82	-8.73299	8.82	-12.4601	8.82	-16.6729	8.82	-21.3303	8.82	-23.179	-5.436	-17.7314	-5.436	-14.5545	-5.436	-11.3991	-5.436	-8.35308
8.91	-8.77086	8.91	-12.481	8.91	-16.687	8.91	-21.3509	8.91	-23.209	-5.418	-17.6933	-5.418	-14.5104	-5.418	-11.3563	-5.418	-8.31246
9	-8.80801	9	-12.5037	9	-16.7201	9	-21.3709	9	-23.2488	-5.4	-17.6552	-5.4	-14.4512	-5.4	-11.3151	-5.4	-8.27184
										-5.382	-17.6169	-5.382	-14.3919	-5.382	-11.2779	-5.382	-8.23337
9	-8.8156	9	-12.4934	9	-16.7401	9	-21.3787	9	-23.2432	-5.364	-17.5782	-5.364	-14.3327	-5.364	-11.2407	-5.364	-8.19996
8.91	-8.78277	8.91	-12.4742	8.91	-16.7222	8.91	-21.3635	8.91	-23.2164	-5.346	-17.5399	-5.346	-14.2735	-5.346	-11.2035	-5.346	-8.16624
8.82	-8.73587	8.82	-12.4434	8.82	-16.7006	8.82	-21.3072	8.82	-23.2018	-5.328	-17.5016	-5.328	-14.2353	-5.328	-11.1663	-5.328	-8.13252
8.73	-8.70616	8.73	-12.4472	8.73	-16.6853	8.73	-21.3082	8.73	-23.1617	-5.31	-17.4633	-5.31	-14.1991	-5.31	-11.1246	-5.31	-8.0988
8.64	-8.65301	8.64	-12.4125	8.64	-16.6619	8.64	-21.2909	8.64	-23.1449	-5.292	-17.4256	-5.292	-14.1629	-5.292	-11.0823	-5.292	-8.05742
8.55	-8.60767	8.55	-12.3913	8.55	-16.6416	8.55	-21.2734	8.55	-23.0802	-5.274	-17.3881	-5.274	-14.1268	-5.274	-11.04	-5.274	-8.02586
8.46	-8.57442	8.46	-12.3624	8.46	-16.6316	8.46	-21.2425	8.46	-23.0393	-5.256	-17.3502	-5.256	-14.0838	-5.256	-10.9977	-5.256	-7.99431
8.37	-8.52462	8.37	-12.3335	8.37	-16.6146	8.37	-21.2218	8.37	-23.0029	-5.238	-17.3123	-5.238	-14.0317	-5.238	-10.958	-5.238	-7.96276
8.28	-8.47482	8.28	-12.3104	8.28	-16.5837	8.28	-21.1955	8.28	-22.9643	-5.22	-17.2744	-5.22	-13.9796	-5.22	-10.9207	-5.22	-7.93698
8.19	-8.44508	8.19	-12.2796	8.19	-16.5568	8.19	-21.174	8.19	-22.908	-5.202	-17.2354	-5.202	-13.9275	-5.202	-10.8834	-5.202	-7.91294
8.1	-8.3888	8.1	-12.2564	8.1	-16.5458	8.1	-21.1485	8.1	-22.8739	-5.184	-17.195	-5.184	-13.876	-5.184	-10.8461	-5.184	-7.88516
8.01	-8.34972	8.01	-12.2141	8.01	-16.5129	8.01	-21.1093	8.01	-22.8369	-5.166	-17.1545	-5.166	-13.8453	-5.166	-10.8086	-5.166	-7.85737
7.92	-8.2778	7.92	-12.1909	7.92	-16.4968	7.92	-21.0771	7.92	-22.7651	-5.148	-17.114	-5.148	-13.8156	-5.148	-10.7685	-5.148	-7.82871
7.83	-8.24185	7.83	-12.162	7.83	-16.471	7.83	-21.0537	7.83	-22.72	-5.13	-17.0736	-5.13	-13.7859	-5.13	-10.7284	-5.13	-7.79304
7.74	-8.176	7.74	-12.1293	7.74	-16.4472	7.74	-21.0189	7.74	-22.6763	-5.112	-17.0324	-5.112	-13.7563	-5.112	-10.6883	-5.112	-7.76362
7.65	-8.12932	7.65	-12.0965	7.65	-16.4137	7.65	-20.9821	7.65	-22.6055	-5.094	-16.9921	-5.094	-13.7107	-5.094	-10.6482	-5.094	-7.73421
7.56	-8.09333	7.56	-12.0965	7.56	-16.3905	7.56	-20.9421	7.56	-22.5791	-5.076	-16.952	-5.076	-13.6542	-5.076	-10.6073	-5.076	-7.70479
7.47	-8.05461	7.47	-12.0561	7.47	-16.3593	7.47	-20.9084	7.47	-22.5159	-5.058	-16.9119	-5.058	-13.5977	-5.058	-10.5662	-5.058	-7.67779
7.38	-7.99547	7.38	-12.0195	7.38	-16.3331	7.38	-20.8667	7.38	-22.4317	-5.04	-16.8717	-5.04	-13.5412	-5.04	-10.5251	-5.04	-7.64613
7.29	-7.93543	7.29	-11.9906	7.29	-16.3075	7.29	-20.8314	7.29	-22.3694	-5.022	-16.8321	-5.022	-13.4871	-5.022	-10.4841	-5.022	-7.61161
7.2	-7.88031	7.2	-11.9328	7.2	-16.2724	7.2	-20.7842	7.2	-22.3075	-5.004	-16.7915	-5.004	-13.44	-5.004	-10.443	-5.004	-7.5771
7.11	-7.82443	7.11	-11.9173	7.11	-16.2411	7.11	-20.7316	7.11	-22.2437	-4.986	-16.7509	-4.986	-13.3929	-4.986	-10.4016	-4.986	-7.54166
7.02	-7.77136	7.02	-11.8711	7.02	-16.2052	7.02	-20.6956	7.02	-22.1708	-4.968	-16.7104	-4.968	-13.3458	-4.968	-10.3601	-4.968	-7.50845
6.93	-7.73219	6.93	-11.8403	6.93	-16.1788	6.93	-20.6397	6.93	-22.0835	-4.95	-16.6698	-4.95	-13.2987	-4.95	-10.3187	-4.95	-7.48334
6.84	-7.69355	6.84	-11.8056	6.84	-16.1352	6.84	-20.5891	6.84	-21.9951	-4.932	-16.6254	-4.932	-13.2442	-4.932	-10.2773	-4.932	-7.45823
6.75	-7.63995	6.75	-11.7536	6.75	-16.0983	6.75	-20.5373	6.75	-21.9198	-4.914	-16.5801	-4.914	-13.1858	-4.914	-10.2357	-4.914	-7.43313
6.66	-7.57527	6.66	-11.7478	6.66	-16.0584	6.66	-20.4788	6.66	-21.8498	-4.896	-16.5349	-4.896	-13.1273	-4.896	-10.1943	-4.896	-7.40721
6.57	-7.54414	6.57	-11.7015	6.57	-16.0181	6.57	-20.4224	6.57	-21.7669	-4.878	-16.4897	-4.878	-13.0689	-4.878	-10.153	-4.878	-7.36602
6.48	-7.48812	6.48	-11.6649	6.48	-15.9789	6.48	-20.365	6.48	-21.6578	-4.86	-16.4447	-4.86	-13.0161	-4.86	-10.1116	-4.86	-7.32482
6.39	-7.41964	6.39	-11.6148	6.39	-15.9397	6.39	-20.2992	6.39	-21.5666	-4.842	-16.4024	-4.842	-12.9809	-4.842	-10.07	-4.842	-7.28363
6.3	-7.34182	6.3	-11.5667	6.3	-15.887	6.3	-20.233	6.3	-21.4767	-4.824	-16.3597	-4.824	-12.9458	-4.824	-10.0275	-4.824	-7.23991
6.21	-7.32315	6.21	-11.5262	6.21	-15.8429	6.21	-20.1622	6.21	-21.3673	-4.806	-16.3169	-4.806	-12.9106	-4.806	-9.98494	-4.806	-7.20631
6.12	-7.24442	6.12	-11.4761	6.12	-15.7917	6.12	-20.0891	6.12	-21.266	-4.788	-16.2741	-4.788	-12.8755	-4.788	-9.9424	-4.788	-7.1732
6.03	-7.18189	6.03	-11.4222	6.03	-15.7449	6.03	-20.024	6.03	-21.1432	-4.77	-16.2307	-4.77	-12.8276	-4.77	-9.89987	-4.77	-7.14009
5.94	-7.12705	5.94	-11.3566	5.94	-15.693	5.94	-19.9481	5.94	-21.0452	-4.752	-16.1853	-4.752	-12.7785	-4.752	-9.8607	-4.752	-7.10698
5.85	-7.0648	5.85	-11.3258	5.85	-15.6309	5.85	-19.8645	5.85	-20.926	-4.734	-16.1402	-4.734	-12.7293	-4.734	-9.82186	-4.734	-7.08014
5.76	-6.99632	5.76	-11.2699	5.76	-15.5746	5.76	-19.778	5.76	-20.8047	-4.716	-16.0951	-4.716	-12.6802	-4.716	-9.78302	-4.716	-7.05376
5.67	-6.92162	5.67	-11.2064	5.67	-15.5109	5.67	-19.6963	5.67	-20.6823	-4.698	-16.05	-4.698	-12.6286	-4.698	-9.74418	-4.698	-7.02738
5.58	-6.85359	5.58	-11.1543	5.58	-15.4511	5.58	-19.6056	5.58	-20.5559	-4.68	-16.005	-4.68	-12.5638	-4.68	-9.70505	-4.68	-7.001
5.49	-6.81138	5.49	-11.1004	5.49	-15.3921	5.49	-19.5133	5.49	-20.4191	-4.662	-15.9589	-4.662	-12.499	-4.662	-9.6653	-4.662	-6.97316
5.4	-6.75665	5.4	-11.0464	5.4	-15.3236	5.4	-19.4121	5.4	-20.2609	-4.644	-15.912	-4.644	-12.4341	-4.644	-9.62555	-4.644	-6.94303
5.31	-6.68817	5.31	-10.9925	5.31	-15.2601	5.31	-19.3163	5.31	-20.1257	-4.626	-15.8652	-4.626	-12.3669	-4.626	-9.58581	-4.626	-6.91289
5.22	-6.61658	5.22	-10.9328	5.22	-15.1863	5.22	-19.2147	5.22	-19.9954	-4.608	-15.8183	-4.608	-12.3153	-4.608	-9.54517	-4.608	-6.88275
5.13	-6.5456	5.13	-10.8576	5.13	-15.1137	5.13	-19.0998	5.13	-19.8401	-4.59	-15.7713	-4.59	-12.2648	-4.59	-9.49741	-4.59	-6.8531
5.04	-6.47056	5.04	-10.8152	5.04	-15.0308	5.04	-18.9844	5.04	-19.6696	-4.572	-15.7264	-4.572	-12.2142	-4.572	-9.44963	-4.572	-6.81858
4.95	-6.39247	4.95	-10.7401	4.95	-14.9572	4.95	-18.8754	4.95	-19.5194	-4.554	-15.682	-4.554	-12.1637	-4.554	-9.40185	-4.554	-6.78228
4.86	-6.31154	4.86	-10.6669	4.86	-14.8752	4.86	-18.7547	4.86	-19.3501	-4.536	-15.6376	-4.536	-12.1169	-4.536	-9.35407	-4.536	-6.74597
4.77	-6.2173	4.77	-10.5898	4.77	-14.7838	4.77	-18.6403	4.77	-19.1862	-4.518	-15.5933	-4.518	-12.0676	-4.518	-9.31143	-4.518	-6.70967
4.68	-6.15633	4.68	-10.5127	4.68	-14.6907	4.68	-18.5017	4.68	-19.0124	-4.5	-15.5461	-4.5	-12.0183	-4.5	-9.2704	-4.5	-6.67744
4.59	-6.09536	4.59	-10.4549	4.59	-14.5917	4.59	-18.3706	4.59	-18.8356	-4.482	-15.4943	-4.482	-11.969	-4.482	-9.22937	-4.482	-6.64712
4.5	-5.99717	4.5	-10.3643	4.5	-14.5003	4.5	-18.231	4.5	-18.6286	-4.464	-15.442	-4.464	-11.9182	-4.464	-9.18834	-4.464	-6.6168
4.41	-5.91935	4.41	-10.3046	4.41	-14.4048	4.41	-18.0839	4.41	-18.4422	-4.446	-15.3896	-4.446	-11.863	-4.446	-9.14665	-4.446	-6.58647
4.32	-5.83843	4.32	-10.1852	4.32	-14.2957	4.32	-17.9358	4.32	-18.2491	-4.428	-15.3373	-4.428	-11.8079	-4.428	-9.1037	-4.428	-6.55359
4.23	-5.79485	4.23	-10.1158	4.23	-14.1876	4.23	-17.7792	4.23	-18.0368	-4.41	-15.2888	-4.41	-11.7527	-4.41	-9.06074	-4.41	-6.51602
4.14	-5.71081	4.14	-10.0175	4.14	-14.0788	4.14	-17.625	4.14	-17.8236	-4.392	-15.2429	-4.392	-11.6975	-4.392	-9.01779	-4.392	-6.47846
4.05	-5.62366	4.05	-9.93852	4.05	-13.9652	4.05	-17.4564	4.05	-17.612	-4.374	-15.1971	-4.374	-11.6452	-4.374	-8.97483	-4.374	-6.44089
3.96	-5.53339	3.96	-9.82869	3.96	-13.8462	3.96	-17.2767	3.96	-17.3805	-4.356	-15.1512	-4.356	-11.5937	-4.356	-8.93006	-4.356	-6.4043
3.87	-5.44312	3.87	-9.74199	3.87	-13.7204	3.87	-17.1088	3.87	-17.1616	-4.338	-15.1054	-4.338	-11.5421	-4.338	-8.88531	-4.338	-6.37293
3.78	-5.37309	3.78	-9.65336	3.78	-13.5782	3.78	-16.9228	3.78	-16.9303	-4.32	-15.0569	-4.32	-11.4906	-4.32	-8.84057	-4.32	-6.34156
3.69	-5.28241	3.69	-9.51463	3.69	-13.4476	3.69	-16.7313	3.69	-16.6815	-4.302	-15.0068	-4.302	-11.4398	-4.302	-8.79583	-4.302	-6.31019
3.6	-5.17544	3.6	-9.41636	3.6	-13.3176	3.6	-16.5335	3.6	-16.4341	-4.284	-14.9568	-4.284	-11.3934	-4.284	-8.75314	-4.284	-6.27883
3.51	-5.11941	3.51	-9.30268	3.51	-13.175	3.51	-16.3433	3.51	-16.1641	-4.266	-14.9067	-4.266	-11.347	-4.266	-8.71282	-4.266	-6.2482
3.42	-4.98246	3.42	-9.20091	3.42	-13.0237	3.42	-16.1248	3.42	-15.9117	-4.248	-14.8566	-4.248	-11.3006	-4.248	-8.67249	-4.248	-6.21873
3.33	-4.92954	3.33	-9.06961	3.33	-12.8713	3.33	-15.9108	3.33	-15.664	-4.23	-14.8063	-4.23	-11.2543	-4.23	-8.63217	-4.23	-6.18926
3.24	-4.82371	3.24	-8.93659	3.24	-12.7019	3.24	-15.6885	3.24	-15.385	-4.212	-14.7567	-4.212	-11.2095	-4.212	-8.59179	-4.212	-6.15978
3.15	-4.721	3.15	-8.77985	3.15	-12.5412	3.15	-15.4547	3.15	-15.1085	-4.194	-14.7072	-4.194	-11.1638	-4.194	-8.54557	-4.194	-6.1288
3.06	-4.65252	3.06	-8.62592	3.06	-12.372	3.06	-15.2167	3.06	-14.806	-4.176	-14.6576	-4.176	-11.118	-4.176	-8.49903	-4.176	-6.09186
2.97	-4.50311	2.97	-8.46746	2.97	-12.1925	2.97	-14.9629	2.97	-14.4992	-4.158	-14.6087	-4.158	-11.0722	-4.158	-8.45249	-4.158	-6.05493
2.88	-4.41475	2.88	-8.32459	2.88	-11.9992	2.88	-14.7031	2.88	-14.1957	-4.14	-14.5604	-4.14	-11.0196	-4.14	-8.40594	-4.14	-6.01799
2.79	-4.30219	2.79	-8.16066	2.79	-11.8205	2.79	-14.4464	2.79	-13.8874	-4.122	-14.5107	-4.122	-10.9612	-4.122	-8.36067	-4.122	-5.98106
2.7	-4.20146	2.7	-7.98388	2.7	-11.6146	2.7	-14.1722	2.7	-13.576	-4.104	-14.461	-4.104	-10.9028	-4.104	-8.31669	-4.104	-5.94643
2.61	-4.10745	2.61	-7.75887	2.61	-11.4155	2.61	-13.8962	2.61	-13.2492	-4.086	-14.4112	-4.086	-10.8444	-4.086	-8.27272	-4.086	-5.91242
2.52	-3.95133	2.52	-7.58913	2.52	-11.2009	2.52	-13.5892	2.52	-12.9052	-4.068	-14.3594	-4.068	-10.7865	-4.068	-8.22875	-4.068	-5.87842
2.43	-3.83079	2.43	-7.39445	2.43	-10.9757	2.43	-13.2903	2.43	-12.5609	-4.05	-14.304	-4.05	-10.7289	-4.05	-8.18497	-4.05	-5.84441
2.34	-3.67204	2.34	-7.19072	2.34	-10.7486	2.34	-12.9823	2.34	-12.2031	-4.032	-14.2487	-4.032	-10.6712	-4.032	-8.13915	-4.032	-5.81616
2.25	-3.55011	2.25	-7.04584	2.25	-10.5117	2.25	-12.6516	2.25	-11.8426	-4.014	-14.1934	-4.014	-10.6134	-4.014	-8.09333	-4.014	-5.79031
2.16	-3.40071	2.16	-6.82852	2.16	-10.2698	2.16	-12.3144	2.16	-11.4667	-3.996	-14.138	-3.996	-10.5557	-3.996	-8.0475	-3.996	-5.76446
2.07	-3.27144	2.07	-6.61121	2.07	-10.0205	2.07	-11.9792	2.07	-11.0879	-3.978	-14.0832	-3.978	-10.5019	-3.978	-8.00168	-3.978	-5.73862
1.98	-3.14386	1.98	-6.40244	1.98	-9.75588	1.98	-11.6142	1.98	-10.6932	-3.96	-14.0286	-3.96	-10.451	-3.96	-7.95843	-3.96	-5.71095
1.89	-2.98438	1.89	-6.20826	1.89	-9.48204	1.89	-11.2564	1.89	-10.3093	-3.942	-13.974	-3.942	-10.4001	-3.942	-7.91679	-3.942	-5.67287
1.8	-2.8249	1.8	-5.90492	1.8	-9.2006	1.8	-10.8688	1.8	-9.90008	-3.924	-13.9193	-3.924	-10.3493	-3.924	-7.87515	-3.924	-5.63522
1.71	-2.7141	1.71	-5.65591	1.71	-8.91109	1.71	-10.4786	1.71	-9.48398	-3.906	-13.8646	-3.906	-10.2931	-3.906	-7.83351	-3.906	-5.59758
1.62	-2.52105	1.62	-5.4069	1.62	-8.59833	1.62	-10.0774	1.62	-9.05335	-3.888	-13.8106	-3.888	-10.2196	-3.888	-7.79136	-3.888	-5.55994
1.53	-2.3431	1.53	-5.13978	1.53	-8.27246	1.53	-9.64408	1.53	-8.61076	-3.87	-13.7567	-3.87	-10.1461	-3.87	-7.74705	-3.87	-5.52863
1.44	-2.16851	1.44	-4.88625	1.44	-7.94036	1.44	-9.20776	1.44	-8.16572	-3.852	-13.7027	-3.852	-10.0725	-3.852	-7.70274	-3.852	-5.49812
1.35	-1.99392	1.35	-4.61007	1.35	-7.59583	1.35	-8.76211	1.35	-7.70872	-3.834	-13.6488	-3.834	-9.999	-3.834	-7.65843	-3.834	-5.46761
1.26	-1.84787	1.26	-4.32937	1.26	-7.23371	1.26	-8.28706	1.26	-7.23835	-3.816	-13.5948	-3.816	-9.95164	-3.816	-7.61412	-3.816	-5.4371
1.17	-1.61453	1.17	-3.98076	1.17	-6.85012	1.17	-7.78291	1.17	-6.76698	-3.798	-13.541	-3.798	-9.9091	-3.798	-7.56976	-3.798	-5.40509
1.08	-1.42148	1.08	-3.71527	1.08	-6.4437	1.08	-7.26879	1.08	-6.24405	-3.78	-13.4891	-3.78	-9.86655	-3.78	-7.52521	-3.78	-5.37074
0.99	-1.22003	0.99	-3.32634	0.99	-6.02446	0.99	-6.71721	0.99	-5.71506	-3.762	-13.4371	-3.762	-9.824	-3.762	-7.48067	-3.762	-5.3364
0.9	-1.03872	0.9	-2.9342	0.9	-5.56908	0.9	-6.16245	0.9	-5.17862	-3.744	-13.3852	-3.744	-9.77119	-3.744	-7.43612	-3.744	-5.30205
0.81	-0.79699	0.81	-2.46491	0.81	-5.07869	0.81	-5.59312	0.81	-4.62977	-3.726	-13.3332	-3.726	-9.70426	-3.726	-7.39082	-3.726	-5.26735
0.72	-0.61568	0.72	-2.09526	0.72	-4.57381	0.72	-4.98896	0.72	-4.05695	-3.708	-13.2787	-3.708	-9.63733	-3.708	-7.34507	-3.708	-5.23256
0.63	-0.38905	0.63	-1.6549	0.63	-4.02358	0.63	-4.36651	0.63	-3.48856	-3.69	-13.2217	-3.69	-9.57039	-3.69	-7.29932	-3.69	-5.19808
0.54	-0.16914	0.54	-1.15752	0.54	-3.52632	0.54	-3.76042	0.54	-2.93205	-3.672	-13.1648	-3.672	-9.50364	-3.672	-7.25356	-3.672	-5.16359
0.45	0.000413799	0.45	-0.73077	0.45	-2.83107	0.45	-3.07372	0.45	-2.33674	-3.654	-13.1078	-3.654	-9.46595	-3.654	-7.20787	-3.654	-5.12897
0.36	0.1196	0.36	-0.30389	0.36	-2.15959	0.36	-2.43965	0.36	-1.80006	-3.636	-13.0509	-3.636	-9.43048	-3.636	-7.16243	-3.636	-5.09385
0.27	0.1712	0.27	0.08989	0.27	-1.65188	0.27	-1.79025	0.27	-1.29088	-3.618	-12.9931	-3.618	-9.39501	-3.618	-7.11672	-3.618	-5.06132
0.18	0.19147	0.18	0.34609	0.18	-1.07033	0.18	-1.16024	0.18	-0.81282	-3.6	-12.9341	-3.6	-9.35954	-3.6	-7.07101	-3.6	-5.02878
0.09	0.14143	0.09	0.28896	0.09	-0.51297	0.09	-0.54345	0.09	-0.38068	-3.582	-12.875	-3.582	-9.29923	-3.582	-7.0253	-3.582	-4.99625
0	0	0	0	0	0	0	0	0	0	-3.564	-12.816	-3.564	-9.21525	-3.564	-6.9789	-3.564	-4.96456
-0.09	-0.1087	-0.09	-0.38007	-0.09	0.47417	-0.09	0.50684	-0.09	0.31027	-3.546	-12.7569	-3.546	-9.13128	-3.546	-6.93249	-3.546	-4.93101
-0.18	-0.31519	-0.18	-0.7973	-0.18	0.60868	-0.18	0.61414	-0.18	0.37039	-3.528	-12.6992	-3.528	-9.04731	-3.528	-6.88607	-3.528	-4.89704
-0.27	-0.48642	-0.27	-1.22571	-0.27	0.23083	-0.27	0.18298	-0.27	0.06126	-3.51	-12.6424	-3.51	-8.96485	-3.51	-6.83966	-3.51	-4.86307
-0.36	-0.6778	-0.36	-1.65085	-0.36	-0.34089	-0.36	-0.53209	-0.36	-0.41189	-3.492	-12.5856	-3.492	-8.92267	-3.492	-6.79357	-3.492	-4.83006
-0.45	-0.86414	-0.45	-2.06668	-0.45	-0.97536	-0.45	-1.28321	-0.45	-0.95127	-3.474	-12.5287	-3.474	-8.88048	-3.474	-6.74936	-3.474	-4.79571
-0.54	-1.05215	-0.54	-2.47063	-0.54	-1.62567	-0.54	-1.98627	-0.54	-1.50695	-3.456	-12.4721	-3.456	-8.8383	-3.456	-6.70516	-3.456	-4.75871
-0.63	-1.24017	-0.63	-2.85402	-0.63	-2.3438	-0.63	-2.7434	-0.63	-2.0922	-3.438	-12.4143	-3.438	-8.79611	-3.438	-6.66095	-3.438	-4.72171
-0.72	-1.41476	-0.72	-3.2334	-0.72	-2.9618	-0.72	-3.51857	-0.72	-2.67772	-3.42	-12.3557	-3.42	-8.73412	-3.42	-6.61675	-3.42	-4.68442
-0.81	-1.59103	-0.81	-3.58505	-0.81	-3.52632	-0.81	-4.16754	-0.81	-3.28794	-3.402	-12.2971	-3.402	-8.66008	-3.402	-6.57367	-3.402	-4.64505
-0.9	-1.72868	-0.9	-3.91538	-0.9	-4.13837	-0.9	-4.78647	-0.9	-3.87331	-3.384	-12.2385	-3.384	-8.58603	-3.384	-6.53127	-3.384	-4.61066
-0.99	-1.87473	-0.99	-4.22899	-0.99	-4.72666	-0.99	-5.39338	-0.99	-4.46113	-3.366	-12.178	-3.366	-8.51199	-3.366	-6.48887	-3.366	-4.57665
-1.08	-2.051	-1.08	-4.54792	-1.08	-5.26146	-1.08	-5.95222	-1.08	-5.04717	-3.348	-12.1172	-3.348	-8.44167	-3.348	-6.44647	-3.348	-4.54265
-1.17	-2.15005	-1.17	-4.8213	-1.17	-5.85569	-1.17	-6.49303	-1.17	-5.59408	-3.33	-12.0567	-3.33	-8.38302	-3.33	-6.4023	-3.33	-4.51209
-1.26	-2.29945	-1.26	-5.08632	-1.26	-6.28353	-1.26	-7.09994	-1.26	-6.16164	-3.312	-11.9962	-3.312	-8.32437	-3.312	-6.34983	-3.312	-4.48244
-1.35	-2.46397	-1.35	-5.33473	-1.35	-6.67572	-1.35	-7.52658	-1.35	-6.66272	-3.294	-11.9357	-3.294	-8.26572	-3.294	-6.29736	-3.294	-4.45139
-1.44	-2.59156	-1.44	-5.5832	-1.44	-7.12139	-1.44	-8.18757	-1.44	-7.14952	-3.276	-11.8764	-3.276	-8.20707	-3.276	-6.24488	-3.276	-4.42034
-1.53	-2.71746	-1.53	-5.79966	-1.53	-7.49576	-1.53	-8.65026	-1.53	-7.63881	-3.258	-11.8157	-3.258	-8.15924	-3.258	-6.19241	-3.258	-4.38839
-1.62	-2.88036	-1.62	-6.0346	-1.62	-7.85823	-1.62	-9.20309	-1.62	-8.1102	-3.24	-11.755	-3.24	-8.11549	-3.24	-6.14551	-3.24	-4.35505
-1.71	-2.99826	-1.71	-6.24725	-1.71	-8.29202	-1.71	-9.65377	-1.71	-8.5535	-3.222	-11.6944	-3.222	-8.07174	-3.222	-6.10065	-3.222	-4.32381
-1.8	-3.11325	-1.8	-6.45498	-1.8	-8.61885	-1.8	-10.1826	-1.8	-9.00041	-3.204	-11.6337	-3.204	-8.02799	-3.204	-6.0558	-3.204	-4.29258
-1.89	-3.23094	-1.89	-6.65049	-1.89	-8.95756	-1.89	-10.5912	-1.89	-9.41682	-3.186	-11.571	-3.186	-7.97303	-3.186	-6.01094	-3.186	-4.261
-1.98	-3.34017	-1.98	-6.84652	-1.98	-9.2725	-1.98	-10.8976	-1.98	-9.853	-3.168	-11.5085	-3.168	-7.90061	-3.168	-5.96764	-3.168	-4.22714
-2.07	-3.44892	-2.07	-7.03724	-2.07	-9.58744	-2.07	-11.3724	-2.07	-10.2647	-3.15	-11.446	-3.15	-7.82819	-3.15	-5.92625	-3.15	-4.19402
-2.16	-3.55261	-2.16	-7.21168	-2.16	-9.89049	-2.16	-11.6848	-2.16	-10.6607	-3.132	-11.3835	-3.132	-7.75576	-3.132	-5.88486	-3.132	-4.16115
-2.25	-3.66095	-2.25	-7.38582	-2.25	-10.1104	-2.25	-12.0514	-2.25	-11.0624	-3.114	-11.321	-3.114	-7.68445	-3.114	-5.84347	-3.114	-4.12827
-2.34	-3.76865	-2.34	-7.55441	-2.34	-10.3302	-2.34	-12.3316	-2.34	-11.4166	-3.096	-11.2591	-3.096	-7.63242	-3.096	-5.80209	-3.096	-4.09661
-2.43	-3.8774	-2.43	-7.71887	-2.43	-10.6095	-2.43	-12.6896	-2.43	-11.809	-3.078	-11.197	-3.078	-7.58023	-3.078	-5.75635	-3.078	-4.06489
-2.52	-3.97923	-2.52	-7.87572	-2.52	-10.8828	-2.52	-13.0242	-2.52	-12.1895	-3.06	-11.1349	-3.06	-7.52804	-3.06	-5.71029	-3.06	-4.03271
-2.61	-4.08035	-2.61	-8.02428	-2.61	-11.1443	-2.61	-13.3666	-2.61	-12.5337	-3.042	-11.0728	-3.042	-7.47586	-3.042	-5.66423	-3.042	-4.00052
-2.7	-4.17787	-2.7	-8.18241	-2.7	-11.3939	-2.7	-13.6701	-2.7	-12.9033	-3.024	-11.0106	-3.024	-7.41747	-3.024	-5.61816	-3.024	-3.97138
-2.79	-4.28085	-2.79	-8.32079	-2.79	-11.5603	-2.79	-13.9813	-2.79	-13.2442	-3.006	-10.9474	-3.006	-7.3547	-3.006	-5.57298	-3.006	-3.94421
-2.88	-4.376	-2.88	-8.46059	-2.88	-11.798	-2.88	-14.207	-2.88	-13.5792	-2.988	-10.8842	-2.988	-7.29193	-2.988	-5.5289	-2.988	-3.91594
-2.97	-4.4732	-2.97	-8.59754	-2.97	-12.0238	-2.97	-14.4949	-2.97	-13.9117	-2.97	-10.8211	-2.97	-7.22916	-2.97	-5.48481	-2.97	-3.88763
-3.06	-4.57745	-3.06	-8.72257	-3.06	-12.1604	-3.06	-14.775	-3.06	-14.2317	-2.952	-10.7579	-2.952	-7.16568	-2.952	-5.44073	-2.952	-3.85583
-3.15	-4.67788	-3.15	-8.86019	-3.15	-12.3744	-3.15	-15.063	-3.15	-14.5488	-2.934	-10.6949	-2.934	-7.09404	-2.934	-5.39654	-2.934	-3.81717
-3.24	-4.77879	-3.24	-8.98141	-3.24	-12.5705	-3.24	-15.3198	-3.24	-14.8373	-2.916	-10.6314	-2.916	-7.0224	-2.916	-5.34987	-2.916	-3.77833
-3.33	-4.88176	-3.33	-9.10712	-3.33	-12.6834	-3.33	-15.5765	-3.33	-15.1512	-2.898	-10.567	-2.898	-6.95076	-2.898	-5.30317	-2.898	-3.73936
-3.42	-4.97087	-3.42	-9.22169	-3.42	-12.8676	-3.42	-15.8333	-3.42	-15.439	-2.88	-10.5026	-2.88	-6.87912	-2.88	-5.25648	-2.88	-3.70107
-3.51	-5.05383	-3.51	-9.33195	-3.51	-13.0518	-3.51	-16.0746	-3.51	-15.699	-2.862	-10.4381	-2.862	-6.81479	-2.862	-5.20978	-2.862	-3.67204
-3.6	-5.15	-3.6	-9.43857	-3.6	-13.2063	-3.6	-16.308	-3.6	-15.9748	-2.844	-10.374	-2.844	-6.75454	-2.844	-5.16481	-2.844	-3.6433
-3.69	-5.22955	-3.69	-9.54368	-3.69	-13.4559	-3.69	-16.5337	-3.69	-16.2856	-2.826	-10.3125	-2.826	-6.69429	-2.826	-5.12051	-2.826	-3.61645
-3.78	-5.31325	-3.78	-9.64768	-3.78	-13.6163	-3.78	-16.7516	-3.78	-16.5267	-2.808	-10.2515	-2.808	-6.63404	-2.808	-5.07621	-2.808	-3.5896
-3.87	-5.40279	-3.87	-9.74568	-3.87	-13.6817	-3.87	-16.9694	-3.87	-16.7951	-2.79	-10.1905	-2.79	-6.57651	-2.79	-5.03191	-2.79	-3.56051
-3.96	-5.47964	-3.96	-9.84574	-3.96	-13.8302	-3.96	-17.164	-3.96	-17.0448	-2.772	-10.1295	-2.772	-6.52441	-2.772	-4.98774	-2.772	-3.52906
-4.05	-5.5673	-4.05	-9.93675	-4.05	-13.961	-4.05	-17.3663	-4.05	-17.2849	-2.754	-10.0673	-2.754	-6.47231	-2.754	-4.94497	-2.754	-3.49571
-4.14	-5.65	-4.14	-10.0301	-4.14	-14.0976	-4.14	-17.5453	-4.14	-17.6234	-2.736	-9.99914	-2.736	-6.4202	-2.736	-4.9022	-2.736	-3.46041
-4.23	-5.72808	-4.23	-10.1149	-4.23	-14.2224	-4.23	-17.7243	-4.23	-17.7486	-2.718	-9.93093	-2.718	-6.3681	-2.718	-4.85942	-2.718	-3.42507
-4.32	-5.81088	-4.32	-10.2025	-4.32	-14.2699	-4.32	-17.9032	-4.32	-17.9716	-2.7	-9.86271	-2.7	-6.30782	-2.7	-4.81665	-2.7	-3.38891
-4.41	-5.89255	-4.41	-10.2884	-4.41	-14.3888	-4.41	-18.0744	-4.41	-18.1922	-2.682	-9.79449	-2.682	-6.24797	-2.682	-4.77341	-2.682	-3.35275
-4.5	-5.95265	-4.5	-10.3719	-4.5	-14.4958	-4.5	-18.23	-4.5	-18.3984	-2.664	-9.72495	-2.664	-6.18812	-2.664	-4.72981	-2.664	-3.32018
-4.59	-6.00635	-4.59	-10.4485	-4.59	-14.6027	-4.59	-18.3779	-4.59	-18.6061	-2.646	-9.65802	-2.646	-6.12828	-2.646	-4.6862	-2.646	-3.28765
-4.68	-6.12408	-4.68	-10.5237	-4.68	-14.6324	-4.68	-18.5335	-4.68	-18.7966	-2.628	-9.59108	-2.628	-6.06704	-2.628	-4.6426	-2.628	-3.25715
-4.77	-6.20777	-4.77	-10.5956	-4.77	-14.7275	-4.77	-18.6658	-4.77	-19.0852	-2.61	-9.52415	-2.61	-6.00251	-2.61	-4.59795	-2.61	-3.22727
-4.86	-6.28759	-4.86	-10.6691	-4.86	-14.8166	-4.86	-18.7981	-4.86	-19.2622	-2.592	-9.45722	-2.592	-5.93798	-2.592	-4.55152	-2.592	-3.19719
-4.95	-6.35876	-4.95	-10.7365	-4.95	-14.9117	-4.95	-18.837	-4.95	-19.4392	-2.574	-9.39266	-2.574	-5.87345	-2.574	-4.50509	-2.574	-3.16702
-5.04	-6.43315	-5.04	-10.8009	-5.04	-15.0008	-5.04	-18.9693	-5.04	-19.6238	-2.556	-9.3262	-2.556	-5.80942	-2.556	-4.45866	-2.556	-3.13651
-5.13	-6.50117	-5.13	-10.8657	-5.13	-15.0781	-5.13	-19.0938	-5.13	-19.7931	-2.538	-9.25975	-2.538	-5.74942	-2.538	-4.41224	-2.538	-3.10565
-5.22	-6.57668	-5.22	-10.9294	-5.22	-15.1613	-5.22	-19.2027	-5.22	-19.947	-2.52	-9.19329	-2.52	-5.6886	-2.52	-4.36698	-2.52	-3.07636
-5.31	-6.64433	-5.31	-10.9955	-5.31	-15.2385	-5.31	-19.3195	-5.31	-20.1085	-2.502	-9.12683	-2.502	-5.62778	-2.502	-4.32192	-2.502	-3.04912
-5.4	-6.70876	-5.4	-11.052	-5.4	-15.3099	-5.4	-19.4362	-5.4	-20.2393	-2.484	-9.05579	-2.484	-5.56696	-2.484	-4.27686	-2.484	-3.02217
-5.49	-6.77893	-5.49	-11.1123	-5.49	-15.3811	-5.49	-19.5296	-5.49	-20.4009	-2.466	-8.98585	-2.466	-5.50628	-2.466	-4.23179	-2.466	-2.99614
-5.58	-6.84506	-5.58	-11.1667	-5.58	-15.4525	-5.58	-19.6307	-5.58	-20.4451	-2.448	-8.91592	-2.448	-5.44737	-2.448	-4.18776	-2.448	-2.96982
-5.67	-6.90488	-5.67	-11.2242	-5.67	-15.5178	-5.67	-19.7241	-5.67	-20.6702	-2.43	-8.84598	-2.43	-5.38847	-2.43	-4.1445	-2.43	-2.93436
-5.76	-6.96549	-5.76	-11.2748	-5.76	-15.5772	-5.76	-19.8097	-5.76	-20.8087	-2.412	-8.77654	-2.412	-5.32956	-2.412	-4.10124	-2.412	-2.89861
-5.85	-7.03051	-5.85	-11.3286	-5.85	-15.6367	-5.85	-19.8953	-5.85	-20.9318	-2.394	-8.71132	-2.394	-5.26968	-2.394	-4.05798	-2.394	-2.85962
-5.94	-7.0966	-5.94	-11.3802	-5.94	-15.6901	-5.94	-19.9809	-5.94	-21.0549	-2.376	-8.64591	-2.376	-5.19676	-2.376	-4.01507	-2.376	-2.82064
-6.03	-7.16159	-6.03	-11.4265	-6.03	-15.7555	-6.03	-19.9576	-6.03	-21.0934	-2.358	-8.58051	-2.358	-5.12384	-2.358	-3.97552	-2.358	-2.78766
-6.12	-7.22129	-6.12	-11.476	-6.12	-15.8031	-6.12	-20.034	-6.12	-21.1928	-2.34	-8.51511	-2.34	-5.05092	-2.34	-3.93598	-2.34	-2.75815
-6.21	-7.28248	-6.21	-11.5198	-6.21	-15.8565	-6.21	-20.1134	-6.21	-21.315	-2.322	-8.44852	-2.322	-4.978	-2.322	-3.89643	-2.322	-2.73086
-6.3	-7.34562	-6.3	-11.5683	-6.3	-15.8981	-6.3	-20.184	-6.3	-21.4266	-2.304	-8.37717	-2.304	-4.90989	-2.304	-3.85688	-2.304	-2.70445
-6.39	-7.40528	-6.39	-11.6083	-6.39	-15.9516	-6.39	-20.2521	-6.39	-21.5156	-2.286	-8.30525	-2.286	-4.84575	-2.286	-3.81034	-2.286	-2.6774
-6.48	-7.46039	-6.48	-11.6514	-6.48	-15.9992	-6.48	-20.317	-6.48	-21.6155	-2.268	-8.23332	-2.268	-4.7816	-2.268	-3.76	-2.268	-2.64822
-6.57	-7.51796	-6.57	-11.6922	-6.57	-16.0467	-6.57	-20.3794	-6.57	-21.7121	-2.25	-8.16139	-2.25	-4.71746	-2.25	-3.70967	-2.25	-2.61855
-6.66	-7.57337	-6.66	-11.7309	-6.66	-16.0823	-6.66	-20.4443	-6.66	-21.8017	-2.232	-8.09004	-2.232	-4.65725	-2.232	-3.65933	-2.232	-2.58793
-6.75	-7.63842	-6.75	-11.7725	-6.75	-16.1239	-6.75	-20.4966	-6.75	-21.892	-2.214	-8.02022	-2.214	-4.60486	-2.214	-3.61032	-2.214	-2.55731
-6.84	-7.68647	-6.84	-11.8119	-6.84	-16.0878	-6.84	-20.5522	-6.84	-21.9781	-2.196	-7.95048	-2.196	-4.55247	-2.196	-3.5676	-2.196	-2.52448
-6.93	-7.74014	-6.93	-11.8413	-6.93	-16.2071	-6.93	-20.6104	-6.93	-22.0591	-2.178	-7.88074	-2.178	-4.50009	-2.178	-3.52487	-2.178	-2.49119
-7.02	-7.78854	-7.02	-11.8794	-7.02	-16.2428	-7.02	-20.6641	-7.02	-22.1468	-2.16	-7.811	-2.16	-4.4477	-2.16	-3.48214	-2.16	-2.46018
-7.11	-7.84661	-7.11	-11.9145	-7.11	-16.1903	-7.11	-20.7097	-7.11	-22.2081	-2.142	-7.74159	-2.142	-4.38888	-2.142	-3.43942	-2.142	-2.43027
-7.2	-7.90199	-7.2	-11.9516	-7.2	-16.2204	-7.2	-20.7546	-7.2	-22.2973	-2.124	-7.67141	-2.124	-4.32826	-2.124	-3.39844	-2.124	-2.40154
-7.29	-7.94478	-7.29	-11.9862	-7.29	-16.2546	-7.29	-20.8036	-7.29	-22.3484	-2.106	-7.60123	-2.106	-4.26764	-2.106	-3.35749	-2.106	-2.37447
-7.38	-7.98995	-7.38	-12.0188	-7.38	-16.2953	-7.38	-20.8522	-7.38	-22.4187	-2.088	-7.53105	-2.088	-4.20703	-2.088	-3.31653	-2.088	-2.34724
-7.47	-8.04884	-7.47	-12.0519	-7.47	-16.3195	-7.47	-20.9597	-7.47	-22.4749	-2.07	-7.46086	-2.07	-4.14698	-2.07	-3.27558	-2.07	-2.31957
-7.56	-8.10074	-7.56	-12.0859	-7.56	-16.351	-7.56	-20.9217	-7.56	-22.5379	-2.052	-7.39027	-2.052	-4.09491	-2.052	-3.23352	-2.052	-2.2919
-7.65	-8.15632	-7.65	-12.1145	-7.65	-16.3761	-7.65	-20.955	-7.65	-22.6074	-2.034	-7.31998	-2.034	-4.04283	-2.034	-3.18966	-2.034	-2.26282
-7.74	-8.20109	-7.74	-12.1406	-7.74	-16.4118	-7.74	-20.997	-7.74	-22.6484	-2.016	-7.2497	-2.016	-3.99075	-2.016	-3.1458	-2.016	-2.23321
-7.83	-8.24717	-7.83	-12.1694	-7.83	-16.4374	-7.83	-21.0324	-7.83	-22.7021	-1.998	-7.17942	-1.998	-3.93935	-1.998	-3.10194	-1.998	-2.19825
-7.92	-8.29602	-7.92	-12.1971	-7.92	-16.4557	-7.92	-21.0684	-7.92	-22.7676	-1.98	-7.10914	-1.98	-3.86986	-1.98	-3.05823	-1.98	-2.16329
-8.01	-8.34337	-8.01	-12.2288	-8.01	-16.4865	-8.01	-21.0943	-8.01	-22.8333	-1.962	-7.03888	-1.962	-3.79607	-1.962	-3.02207	-1.962	-2.1296
-8.1	-8.39176	-8.1	-12.2563	-8.1	-16.5072	-8.1	-21.1249	-8.1	-22.8676	-1.944	-6.96853	-1.944	-3.72228	-1.944	-2.98632	-1.944	-2.09726
-8.19	-8.42985	-8.19	-12.279	-8.19	-16.5525	-8.19	-21.1522	-8.19	-22.9187	-1.926	-6.89818	-1.926	-3.64849	-1.926	-2.95058	-1.926	-2.07119
-8.28	-8.47383	-8.28	-12.3095	-8.28	-16.5803	-8.28	-21.1826	-8.28	-22.9545	-1.908	-6.82784	-1.908	-3.58368	-1.908	-2.91483	-1.908	-2.04727
-8.37	-8.51817	-8.37	-12.3307	-8.37	-16.5723	-8.37	-21.2091	-8.37	-23.0062	-1.89	-6.75749	-1.89	-3.5276	-1.89	-2.87489	-1.89	-2.02322
-8.46	-8.56213	-8.46	-12.3592	-8.46	-16.5945	-8.46	-21.2414	-8.46	-23.0411	-1.872	-6.68638	-1.872	-3.47151	-1.872	-2.83174	-1.872	-1.99813
-8.55	-8.60719	-8.55	-12.3863	-8.55	-16.6163	-8.55	-21.2711	-8.55	-23.0765	-1.854	-6.61464	-1.854	-3.41542	-1.854	-2.7886	-1.854	-1.97141
-8.64	-8.64658	-8.64	-12.4125	-8.64	-16.6354	-8.64	-21.2909	-8.64	-23.1115	-1.836	-6.54289	-1.836	-3.35956	-1.836	-2.74545	-1.836	-1.94285
-8.73	-8.69124	-8.73	-12.4281	-8.73	-16.655	-8.73	-21.3116	-8.73	-23.1476	-1.818	-6.47115	-1.818	-3.30727	-1.818	-2.70298	-1.818	-1.91428
-8.82	-8.73299	-8.82	-12.4601	-8.82	-16.6729	-8.82	-21.3303	-8.82	-23.179	-1.8	-6.39906	-1.8	-3.25499	-1.8	-2.66385	-1.8	-1.88582
-8.91	-8.77086	-8.91	-12.481	-8.91	-16.687	-8.91	-21.3509	-8.91	-23.209	-1.782	-6.32707	-1.782	-3.2027	-1.782	-2.62472	-1.782	-1.85713
-9	-8.80801	-9	-12.5037	-9	-16.7201	-9	-21.3709	-9	-23.2488	-1.764	-6.25602	-1.764	-3.15041	-1.764	-2.58558	-1.764	-1.82732
										-1.746	-6.18496	-1.746	-3.09027	-1.746	-2.54645	-1.746	-1.79752
										-1.728	-6.11391	-1.728	-3.02719	-1.728	-2.51123	-1.728	-1.76845
										-1.71	-6.04327	-1.71	-2.96412	-1.71	-2.47789	-1.71	-1.74091
										-1.692	-5.97049	-1.692	-2.90104	-1.692	-2.44455	-1.692	-1.71709
										-1.674	-5.89691	-1.674	-2.84212	-1.674	-2.4112	-1.674	-1.69356
										-1.656	-5.82333	-1.656	-2.7922	-1.656	-2.37454	-1.656	-1.67004
										-1.638	-5.74975	-1.638	-2.74228	-1.638	-2.32693	-1.638	-1.64757
										-1.62	-5.67572	-1.62	-2.69235	-1.62	-2.27933	-1.62	-1.62303
										-1.602	-5.60267	-1.602	-2.64243	-1.602	-2.23173	-1.602	-1.59746
										-1.584	-5.52966	-1.584	-2.58955	-1.584	-2.18413	-1.584	-1.57189
										-1.566	-5.45664	-1.566	-2.53648	-1.566	-2.14546	-1.566	-1.54418
										-1.548	-5.38363	-1.548	-2.48341	-1.548	-2.10837	-1.548	-1.5144
										-1.53	-5.31162	-1.53	-2.43034	-1.53	-2.07127	-1.53	-1.48384
										-1.512	-5.24055	-1.512	-2.37286	-1.512	-2.03418	-1.512	-1.45329
										-1.494	-5.16947	-1.494	-2.30877	-1.494	-2.00024	-1.494	-1.42283
										-1.476	-5.0984	-1.476	-2.24468	-1.476	-1.97107	-1.476	-1.39794
										-1.458	-5.02732	-1.458	-2.18059	-1.458	-1.94189	-1.458	-1.37698
										-1.44	-4.95716	-1.44	-2.1165	-1.44	-1.91272	-1.44	-1.35725
										-1.422	-4.88794	-1.422	-2.07022	-1.422	-1.88326	-1.422	-1.33753
										-1.404	-4.81873	-1.404	-2.02443	-1.404	-1.8422	-1.404	-1.31544
										-1.386	-4.74951	-1.386	-1.97864	-1.386	-1.80097	-1.386	-1.29008
										-1.368	-4.68029	-1.368	-1.93285	-1.368	-1.75975	-1.368	-1.26427
										-1.35	-4.60666	-1.35	-1.88522	-1.35	-1.71852	-1.35	-1.23846
										-1.332	-4.53097	-1.332	-1.83633	-1.332	-1.6853	-1.332	-1.21319
										-1.314	-4.45529	-1.314	-1.78743	-1.314	-1.65656	-1.314	-1.18927
										-1.296	-4.3796	-1.296	-1.73854	-1.296	-1.62781	-1.296	-1.16342
										-1.278	-4.30412	-1.278	-1.68932	-1.278	-1.59907	-1.278	-1.13757
										-1.26	-4.23314	-1.26	-1.63684	-1.26	-1.5677	-1.26	-1.11172
										-1.242	-4.16368	-1.242	-1.58436	-1.242	-1.52487	-1.242	-1.08687
										-1.224	-4.09423	-1.224	-1.53188	-1.224	-1.48204	-1.224	-1.06483
										-1.206	-4.02477	-1.206	-1.4794	-1.206	-1.43921	-1.206	-1.04288
										-1.188	-3.95533	-1.188	-1.43098	-1.188	-1.39638	-1.188	-1.02092
										-1.17	-3.88275	-1.17	-1.38449	-1.17	-1.36122	-1.17	-0.99867
										-1.152	-3.80912	-1.152	-1.33801	-1.152	-1.32982	-1.152	-0.97471
										-1.134	-3.73549	-1.134	-1.29152	-1.134	-1.29842	-1.134	-0.95096
										-1.116	-3.66186	-1.116	-1.24664	-1.116	-1.26703	-1.116	-0.92721
										-1.098	-3.58836	-1.098	-1.20751	-1.098	-1.23882	-1.098	-0.90346
										-1.08	-3.51827	-1.08	-1.16839	-1.08	-1.21551	-1.08	-0.88329
										-1.062	-3.44847	-1.062	-1.12927	-1.062	-1.19219	-1.062	-0.86378
										-1.044	-3.37868	-1.044	-1.09014	-1.044	-1.16888	-1.044	-0.84427
										-1.026	-3.30888	-1.026	-1.04429	-1.026	-1.14556	-1.026	-0.82476
										-1.008	-3.23786	-1.008	-0.99702	-1.008	-1.1067	-1.008	-0.80403
										-0.99	-3.16645	-0.99	-0.94974	-0.99	-1.06602	-0.99	-0.78204
										-0.972	-3.09504	-0.972	-0.90247	-0.972	-1.02534	-0.972	-0.76005
										-0.954	-3.02363	-0.954	-0.8598	-0.954	-0.98466	-0.954	-0.73807
										-0.936	-2.95223	-0.936	-0.82424	-0.936	-0.94916	-0.936	-0.71642
										-0.918	-2.88466	-0.918	-0.78868	-0.918	-0.92008	-0.918	-0.69581
										-0.9	-2.8176	-0.9	-0.75313	-0.9	-0.891	-0.9	-0.67474
										-0.882	-2.75054	-0.882	-0.71757	-0.882	-0.86192	-0.882	-0.65368
										-0.864	-2.68349	-0.864	-0.68879	-0.864	-0.83312	-0.864	-0.63261
										-0.846	-2.61643	-0.846	-0.66062	-0.846	-0.80849	-0.846	-0.61136
										-0.828	-2.55047	-0.828	-0.63244	-0.828	-0.78388	-0.828	-0.59186
										-0.81	-2.48726	-0.81	-0.60427	-0.81	-0.75926	-0.81	-0.57253
										-0.792	-2.42404	-0.792	-0.57586	-0.792	-0.73464	-0.792	-0.5532
										-0.774	-2.36082	-0.774	-0.54698	-0.774	-0.7103	-0.774	-0.53399
										-0.756	-2.29761	-0.756	-0.51811	-0.756	-0.68596	-0.756	-0.51564
										-0.738	-2.23127	-0.738	-0.48923	-0.738	-0.66163	-0.738	-0.49737
										-0.72	-2.16336	-0.72	-0.46002	-0.72	-0.63729	-0.72	-0.4791
										-0.702	-2.09545	-0.702	-0.42865	-0.702	-0.61313	-0.702	-0.46083
										-0.684	-2.02754	-0.684	-0.39729	-0.684	-0.59132	-0.684	-0.44535
										-0.666	-1.95971	-0.666	-0.36592	-0.666	-0.56951	-0.666	-0.43078
										-0.648	-1.89431	-0.648	-0.33456	-0.648	-0.5477	-0.648	-0.41621
										-0.63	-1.82928	-0.63	-0.3104	-0.63	-0.52589	-0.63	-0.40164
										-0.612	-1.76425	-0.612	-0.28976	-0.612	-0.50111	-0.612	-0.38616
										-0.594	-1.69922	-0.594	-0.26911	-0.594	-0.47543	-0.594	-0.3704
										-0.576	-1.63465	-0.576	-0.24847	-0.576	-0.44976	-0.576	-0.35464
										-0.558	-1.57312	-0.558	-0.22739	-0.558	-0.42408	-0.558	-0.33888
										-0.54	-1.51203	-0.54	-0.20572	-0.54	-0.40153	-0.54	-0.32315
										-0.522	-1.45095	-0.522	-0.18405	-0.522	-0.38497	-0.522	-0.30435
										-0.504	-1.38986	-0.504	-0.16238	-0.504	-0.3684	-0.504	-0.28459
										-0.486	-1.32907	-0.486	-0.14071	-0.486	-0.35184	-0.486	-0.26508
										-0.468	-1.27174	-0.468	-0.12006	-0.468	-0.33527	-0.468	-0.25278
										-0.45	-1.21491	-0.45	-0.09932	-0.45	-0.31867	-0.45	-0.23803
										-0.432	-1.15808	-0.432	-0.07858	-0.432	-0.30222	-0.432	-0.19895
										-0.414	-1.10125	-0.414	-0.05784	-0.414	-0.28577	-0.414	-0.21949
										-0.396	-1.04569	-0.396	-0.04022	-0.396	-0.26933	-0.396	-0.20437
										-0.378	-0.98971	-0.378	-0.02758	-0.378	-0.25141	-0.378	-0.18981
										-0.36	-0.93368	-0.36	-0.01493	-0.36	-0.23168	-0.36	-0.18099
										-0.342	-0.87765	-0.342	-0.00229	-0.342	-0.21194	-0.342	-0.17075
										-0.324	-0.82162	-0.324	0.01026	-0.324	-0.19221	-0.324	-0.16148
										-0.306	-0.76619	-0.306	0.01856	-0.306	-0.17267	-0.306	-0.15151
										-0.288	-0.7131	-0.288	0.02673	-0.288	-0.16144	-0.288	-0.13498
										-0.27	-0.66002	-0.27	0.0349	-0.27	-0.15054	-0.27	-0.12412
										-0.252	-0.60694	-0.252	0.04308	-0.252	-0.13963	-0.252	-0.11832
										-0.234	-0.55386	-0.234	0.05003	-0.234	-0.12872	-0.234	-0.1097
										-0.216	-0.50351	-0.216	0.05603	-0.216	-0.11717	-0.216	-0.10437
										-0.198	-0.45634	-0.198	0.06203	-0.198	-0.10435	-0.198	-0.09434
										-0.18	-0.40917	-0.18	0.06803	-0.18	-0.09154	-0.18	-0.08443
										-0.162	-0.362	-0.162	0.07264	-0.162	-0.07872	-0.162	-0.0747
										-0.144	-0.31483	-0.144	0.06662	-0.144	-0.06635	-0.144	-0.06531
										-0.126	-0.27102	-0.126	0.06059	-0.126	-0.0567	-0.126	-0.05224
										-0.108	-0.2292	-0.108	0.05457	-0.108	-0.04704	-0.108	-0.04208
										-0.09	-0.18738	-0.09	0.04854	-0.09	-0.03739	-0.09	-0.03703
										-0.072	-0.14556	-0.072	0.04008	-0.072	-0.02773	-0.072	-0.02857
										-0.054	-0.10419	-0.054	0.03069	-0.054	-0.02035	-0.054	-0.02298
										-0.036	-0.06901	-0.036	0.0213	-0.036	-0.01356	-0.036	-0.01808
										-0.018	-0.0345	-0.018	0.01191	-0.018	-0.00678	-0.018	-0.00564
										0	0	0	0	0	0	0	0
										0.018	0.0345	0.018	-0.01625	0.018	0.00752	0.018	0.00709
										0.036	0.06757	0.036	-0.0325	0.036	0.01567	0.036	0.01672
										0.054	0.08965	0.054	-0.04875	0.054	0.02382	0.054	0.02236
										0.072	0.10886	0.072	-0.065	0.072	0.03197	0.072	0.02648
										0.09	0.12808	0.09	-0.08714	0.09	0.04011	0.09	0.03526
										0.108	0.1473	0.108	-0.1102	0.108	0.04953	0.108	0.05262
										0.126	0.16019	0.126	-0.13326	0.126	0.05935	0.126	0.04441
										0.144	0.14597	0.144	-0.15633	0.144	0.06917	0.144	0.05092
										0.162	0.12904	0.162	-0.17805	0.162	0.079	0.162	0.06309
										0.18	0.11212	0.18	-0.19837	0.18	0.08736	0.18	0.06305
										0.198	0.09519	0.198	-0.21869	0.198	0.09445	0.198	0.0704
										0.216	0.07476	0.216	-0.23901	0.216	0.10155	0.216	0.07906
										0.234	0.04592	0.234	-0.26013	0.234	0.10865	0.234	0.08675
										0.252	0.01709	0.252	-0.29023	0.252	0.11551	0.252	0.0954
										0.27	-0.01175	0.27	-0.32032	0.27	0.11543	0.27	0.10944
										0.288	-0.04058	0.288	-0.35042	0.288	0.11534	0.288	0.10694
										0.306	-0.07421	0.306	-0.38052	0.306	0.11526	0.306	0.11126
										0.324	-0.11709	0.324	-0.41015	0.324	0.11518	0.324	0.12387
										0.342	-0.15996	0.342	-0.43943	0.342	0.11311	0.342	0.12797
										0.36	-0.20283	0.36	-0.46872	0.36	0.11057	0.36	0.13925
										0.378	-0.2457	0.378	-0.49801	0.378	0.10803	0.378	0.14153
										0.396	-0.28898	0.396	-0.52786	0.396	0.1055	0.396	0.15061
										0.414	-0.33319	0.414	-0.56135	0.414	0.10328	0.414	0.15148
										0.432	-0.37741	0.432	-0.59484	0.432	0.09951	0.432	0.15534
										0.45	-0.42162	0.45	-0.62833	0.45	0.09574	0.45	0.16151
										0.468	-0.46583	0.468	-0.66182	0.468	0.09197	0.468	0.16192
										0.486	-0.51655	0.486	-0.69194	0.486	0.0882	0.486	0.17029
										0.504	-0.5722	0.504	-0.72062	0.504	0.08219	0.504	0.17049
										0.522	-0.62784	0.522	-0.74931	0.522	0.07696	0.522	0.16887
										0.54	-0.68348	0.54	-0.778	0.54	0.07173	0.54	0.16706
										0.558	-0.73912	0.558	-0.80913	0.558	0.0665	0.558	0.16525
										0.576	-0.79137	0.576	-0.84715	0.576	0.06106	0.576	0.16345
										0.594	-0.84208	0.594	-0.88516	0.594	0.05406	0.594	0.16164
										0.612	-0.89279	0.612	-0.92318	0.612	0.04705	0.612	0.15983
										0.63	-0.9435	0.63	-0.96119	0.63	0.04004	0.63	0.15821
										0.648	-0.99453	0.648	-0.99569	0.648	0.03303	0.648	0.1567
										0.666	-1.05205	0.666	-1.02956	0.666	0.02304	0.666	0.15519
										0.684	-1.11084	0.684	-1.06343	0.684	0.01243	0.684	0.15367
										0.702	-1.16963	0.702	-1.0973	0.702	0.00182	0.702	0.1517
										0.72	-1.22841	0.72	-1.13763	0.72	-0.00879	0.72	0.14888
										0.738	-1.28702	0.738	-1.18541	0.738	-0.02029	0.738	0.14607
										0.756	-1.34453	0.756	-1.23319	0.756	-0.03196	0.756	0.14326
										0.774	-1.40199	0.774	-1.28097	0.774	-0.04364	0.774	0.14183
										0.792	-1.45945	0.792	-1.32836	0.792	-0.05531	0.792	0.14584
										0.81	-1.5169	0.81	-1.36326	0.81	-0.06723	0.81	0.14983
										0.828	-1.57533	0.828	-1.39817	0.828	-0.08388	0.828	0.15381
										0.846	-1.64183	0.846	-1.43307	0.846	-0.10053	0.846	0.1578
										0.864	-1.70904	0.864	-1.46797	0.864	-0.11718	0.864	0.14557
										0.882	-1.77625	0.882	-1.50798	0.882	-0.13383	0.882	0.13146
										0.9	-1.84346	0.9	-1.55164	0.9	-0.1513	0.9	0.11736
										0.918	-1.9109	0.918	-1.59531	0.918	-0.16909	0.918	0.10326
										0.936	-1.97833	0.936	-1.63897	0.936	-0.18687	0.936	0.09236
										0.954	-2.04575	0.954	-1.68258	0.954	-0.20466	0.954	0.08222
										0.972	-2.11317	0.972	-1.72548	0.972	-0.22422	0.972	0.07208
										0.99	-2.18059	0.99	-1.76838	0.99	-0.25135	0.99	0.06194
										1.008	-2.24924	1.008	-1.81128	1.008	-0.27849	1.008	0.05147
										1.026	-2.32091	1.026	-1.85418	1.026	-0.30562	1.026	0.0406
										1.044	-2.39259	1.044	-1.90494	1.044	-0.33276	1.044	0.03031
										1.062	-2.46426	1.062	-1.95865	1.062	-0.36517	1.062	0.02001
										1.08	-2.53594	1.08	-2.01236	1.08	-0.40066	1.08	0.00971
										1.098	-2.60632	1.098	-2.06607	1.098	-0.43615	1.098	-0.00059613
										1.116	-2.67508	1.116	-2.11776	1.116	-0.47164	1.116	-0.01508
										1.134	-2.74383	1.134	-2.16487	1.134	-0.50523	1.134	-0.02964
										1.152	-2.81259	1.152	-2.21199	1.152	-0.5308	1.152	-0.04419
										1.17	-2.88134	1.17	-2.2591	1.17	-0.55638	1.17	-0.05947
										1.188	-2.95317	1.188	-2.30622	1.188	-0.58196	1.188	-0.07545
										1.206	-3.02872	1.206	-2.35866	1.206	-0.60753	1.206	-0.09136
										1.224	-3.10427	1.224	-2.41159	1.224	-0.63671	1.224	-0.10726
										1.242	-3.17983	1.242	-2.46451	1.242	-0.66793	1.242	-0.12304
										1.26	-3.25538	1.26	-2.51744	1.26	-0.69916	1.26	-0.13772
										1.278	-3.33046	1.278	-2.56689	1.278	-0.73038	1.278	-0.1519
										1.296	-3.40425	1.296	-2.61273	1.296	-0.76196	1.296	-0.16609
										1.314	-3.47804	1.314	-2.65857	1.314	-0.79243	1.314	-0.18027
										1.332	-3.55184	1.332	-2.70441	1.332	-0.8229	1.332	-0.19679
										1.35	-3.6255	1.35	-2.75077	1.35	-0.85337	1.35	-0.21712
										1.368	-3.69777	1.368	-2.8072	1.368	-0.88316	1.368	-0.23745
										1.386	-3.77022	1.386	-2.86364	1.386	-0.9152	1.386	-0.25778
										1.404	-3.84268	1.404	-2.92008	1.404	-0.94724	1.404	-0.27807
										1.422	-3.91513	1.422	-2.97653	1.422	-0.97928	1.422	-0.29751
										1.44	-3.98883	1.44	-3.02914	1.44	-1.01132	1.44	-0.31635
										1.458	-4.0668	1.458	-3.0794	1.458	-1.0473	1.458	-0.33519
										1.476	-4.14462	1.476	-3.12966	1.476	-1.08434	1.476	-0.35405
										1.494	-4.22244	1.494	-3.17992	1.494	-1.12137	1.494	-0.37333
										1.512	-4.30026	1.512	-3.23237	1.512	-1.1584	1.512	-0.39355
										1.53	-4.37628	1.53	-3.2911	1.53	-1.19399	1.53	-0.41378
										1.548	-4.45099	1.548	-3.34983	1.548	-1.22646	1.548	-0.434
										1.566	-4.5257	1.566	-3.40856	1.566	-1.25893	1.566	-0.45721
										1.584	-4.60041	1.584	-3.46729	1.584	-1.2914	1.584	-0.48084
										1.602	-4.67512	1.602	-3.52063	1.602	-1.32388	1.602	-0.50443
										1.62	-4.75029	1.62	-3.57253	1.62	-1.36791	1.62	-0.52803
										1.638	-4.82541	1.638	-3.62443	1.638	-1.41432	1.638	-0.55085
										1.656	-4.90052	1.656	-3.67633	1.656	-1.46073	1.656	-0.57283
										1.674	-4.97564	1.674	-3.72656	1.674	-1.50714	1.674	-0.59538
										1.692	-5.05075	1.692	-3.7741	1.692	-1.54883	1.692	-0.61792
										1.71	-5.1265	1.71	-3.82164	1.71	-1.58426	1.71	-0.64047
										1.728	-5.20186	1.728	-3.86918	1.728	-1.61969	1.728	-0.66435
										1.746	-5.27723	1.746	-3.91672	1.746	-1.65512	1.746	-0.69129
										1.764	-5.35259	1.764	-3.97593	1.764	-1.69089	1.764	-0.719
										1.782	-5.42796	1.782	-4.03557	1.782	-1.72905	1.782	-0.7467
										1.8	-5.50179	1.8	-4.09521	1.8	-1.76687	1.8	-0.77396
										1.818	-5.57607	1.818	-4.15485	1.818	-1.80468	1.818	-0.79981
										1.836	-5.65034	1.836	-4.21392	1.836	-1.84249	1.836	-0.82477
										1.854	-5.72462	1.854	-4.2721	1.854	-1.88433	1.854	-0.84972
										1.872	-5.7989	1.872	-4.33029	1.872	-1.93003	1.872	-0.87526
										1.89	-5.8726	1.89	-4.38847	1.89	-1.97574	1.89	-0.90284
										1.908	-5.94668	1.908	-4.44624	1.908	-2.02144	1.908	-0.93205
										1.926	-6.02076	1.926	-4.50036	1.926	-2.06639	1.926	-0.96125
										1.944	-6.09484	1.944	-4.55448	1.944	-2.11034	1.944	-0.99045
										1.962	-6.16926	1.962	-4.60859	1.962	-2.15429	1.962	-1.01674
										1.98	-6.24752	1.98	-4.66271	1.98	-2.19825	1.98	-1.04163
										1.998	-6.32571	1.998	-4.7239	1.998	-2.2422	1.998	-1.06599
										2.016	-6.4039	2.016	-4.78872	2.016	-2.28767	2.016	-1.09034
										2.034	-6.48209	2.034	-4.85354	2.034	-2.33328	2.034	-1.11669
										2.052	-6.55979	2.052	-4.91836	2.052	-2.37888	2.052	-1.14397
										2.07	-6.63792	2.07	-4.97958	2.07	-2.42449	2.07	-1.17148
										2.088	-6.71634	2.088	-5.03142	2.088	-2.46881	2.088	-1.19899
										2.106	-6.79476	2.106	-5.08326	2.106	-2.509	2.106	-1.2272
										2.124	-6.87318	2.124	-5.13511	2.124	-2.54918	2.124	-1.25638
										2.142	-6.95065	2.142	-5.18695	2.142	-2.58936	2.142	-1.28988
										2.16	-7.02272	2.16	-5.24537	2.16	-2.62954	2.16	-1.32377
										2.178	-7.09479	2.178	-5.30523	2.178	-2.67411	2.178	-1.35742
										2.196	-7.16686	2.196	-5.3651	2.196	-2.72017	2.196	-1.38978
										2.214	-7.23893	2.214	-5.42496	2.214	-2.76622	2.214	-1.42197
										2.232	-7.31145	2.232	-5.4826	2.232	-2.81228	2.232	-1.454
										2.25	-7.3849	2.25	-5.53795	2.25	-2.85974	2.25	-1.48604
										2.268	-7.45835	2.268	-5.59331	2.268	-2.90794	2.268	-1.52008
										2.286	-7.5318	2.286	-5.64866	2.286	-2.95613	2.286	-1.55448
										2.304	-7.60524	2.304	-5.70402	2.304	-3.00433	2.304	-1.58608
										2.322	-7.67869	2.322	-5.75294	2.322	-3.05234	2.322	-1.61708
										2.34	-7.75232	2.34	-5.80128	2.34	-3.09592	2.34	-1.64759
										2.358	-7.82596	2.358	-5.84962	2.358	-3.13951	2.358	-1.67615
										2.376	-7.8996	2.376	-5.89796	2.376	-3.1831	2.376	-1.7064
										2.394	-7.97323	2.394	-5.95239	2.394	-3.22669	2.394	-1.73852
										2.412	-8.04465	2.412	-6.01316	2.412	-3.27288	2.412	-1.77064
										2.43	-8.11548	2.43	-6.07393	2.43	-3.32137	2.43	-1.80654
										2.448	-8.18632	2.448	-6.1347	2.448	-3.36987	2.448	-1.84242
										2.466	-8.25715	2.466	-6.19475	2.466	-3.41836	2.466	-1.87699
										2.484	-8.32798	2.484	-6.25026	2.484	-3.46653	2.484	-1.91156
										2.502	-8.40176	2.502	-6.30577	2.502	-3.51154	2.502	-1.94359
										2.52	-8.47592	2.52	-6.36129	2.52	-3.55656	2.52	-1.97422
										2.538	-8.55008	2.538	-6.4168	2.538	-3.60158	2.538	-2.00628
										2.556	-8.62424	2.556	-6.48462	2.556	-3.64659	2.556	-2.03857
										2.574	-8.69833	2.574	-6.5579	2.574	-3.69301	2.574	-2.07131
										2.592	-8.76917	2.592	-6.63118	2.592	-3.74018	2.592	-2.10486
										2.61	-8.83925	2.61	-6.70446	2.61	-3.78735	2.61	-2.13886
										2.628	-8.90933	2.628	-6.76685	2.628	-3.83453	2.628	-2.1734
										2.646	-8.9794	2.646	-6.80116	2.646	-3.88239	2.646	-2.20821
										2.664	-9.04924	2.664	-6.83548	2.664	-3.93212	2.664	-2.2457
										2.682	-9.12146	2.682	-6.86979	2.682	-3.98185	2.682	-2.2832
										2.7	-9.19377	2.7	-6.90411	2.7	-4.03158	2.7	-2.31561
										2.718	-9.26608	2.718	-6.9692	2.718	-4.08131	2.718	-2.34773
										2.736	-9.33839	2.736	-7.03933	2.736	-4.12796	2.736	-2.37757
										2.754	-9.4106	2.754	-7.10945	2.754	-4.17393	2.754	-2.40682
										2.772	-9.48209	2.772	-7.17958	2.772	-4.2199	2.772	-2.44266
										2.79	-9.55358	2.79	-7.24707	2.79	-4.26587	2.79	-2.48158
										2.808	-9.62508	2.808	-7.31065	2.808	-4.31372	2.808	-2.52075
										2.826	-9.69657	2.826	-7.37423	2.826	-4.36414	2.826	-2.56015
										2.844	-9.76586	2.844	-7.43782	2.844	-4.41455	2.844	-2.59806
										2.862	-9.83155	2.862	-7.5014	2.862	-4.46496	2.862	-2.62885
										2.88	-9.89724	2.88	-7.55545	2.88	-4.51508	2.88	-2.66014
										2.898	-9.96294	2.898	-7.60929	2.898	-4.56433	2.898	-2.69328
										2.916	-10.0286	2.916	-7.66313	2.916	-4.61378	2.916	-2.72642
										2.934	-10.0955	2.934	-7.71697	2.934	-4.66322	2.934	-2.76558
										2.952	-10.1629	2.952	-7.76476	2.952	-4.71267	2.952	-2.80635
										2.97	-10.2304	2.97	-7.80804	2.97	-4.76226	2.97	-2.84786
										2.988	-10.2978	2.988	-7.85133	2.988	-4.81176	2.988	-2.88988
										3.006	-10.3652	3.006	-7.89462	3.006	-4.86126	3.006	-2.92949
										3.024	-10.4336	3.024	-7.94164	3.024	-4.91076	3.024	-2.96514
										3.042	-10.5032	3.042	-8.013	3.042	-4.96	3.042	-2.99997
										3.06	-10.5729	3.06	-8.08436	3.06	-5.00809	3.06	-3.03297
										3.078	-10.6425	3.078	-8.15572	3.078	-5.05618	3.078	-3.06596
										3.096	-10.7121	3.096	-8.22708	3.096	-5.10427	3.096	-3.103
										3.114	-10.7792	3.114	-8.27947	3.114	-5.15235	3.114	-3.14012
										3.132	-10.8457	3.132	-8.32465	3.132	-5.20092	3.132	-3.1782
										3.15	-10.9122	3.15	-8.36982	3.15	-5.25044	3.15	-3.21629
										3.168	-10.9787	3.168	-8.415	3.168	-5.29996	3.168	-3.25394
										3.186	-11.0452	3.186	-8.46716	3.186	-5.34948	3.186	-3.29115
										3.204	-11.1108	3.204	-8.53509	3.204	-5.39877	3.204	-3.32466
										3.222	-11.176	3.222	-8.60302	3.222	-5.44625	3.222	-3.35713
										3.24	-11.2413	3.24	-8.67095	3.24	-5.49372	3.24	-3.3896
										3.258	-11.3066	3.258	-8.73888	3.258	-5.54119	3.258	-3.42216
										3.276	-11.3713	3.276	-8.79247	3.276	-5.58866	3.276	-3.45776
										3.294	-11.4354	3.294	-8.84399	3.294	-5.64051	3.294	-3.4963
										3.312	-11.4994	3.312	-8.89551	3.312	-5.69314	3.312	-3.53484
										3.33	-11.5634	3.33	-8.94703	3.33	-5.74578	3.33	-3.57089
										3.348	-11.6275	3.348	-9.00495	3.348	-5.79842	3.348	-3.60601
										3.366	-11.6914	3.366	-9.07239	3.366	-5.84803	3.366	-3.64141
										3.384	-11.7553	3.384	-9.13983	3.384	-5.89341	3.384	-3.67681
										3.402	-11.8192	3.402	-9.20727	3.402	-5.93878	3.402	-3.71366
										3.42	-11.8831	3.42	-9.2743	3.42	-5.98415	3.42	-3.75353
										3.438	-11.947	3.438	-9.32786	3.438	-6.02935	3.438	-3.79127
										3.456	-12.0105	3.456	-9.38143	3.456	-6.07877	3.456	-3.82843
										3.474	-12.0732	3.474	-9.435	3.474	-6.12861	3.474	-3.8656
										3.492	-12.136	3.492	-9.48857	3.492	-6.17845	3.492	-3.9044
										3.51	-12.1988	3.51	-9.53419	3.51	-6.2283	3.51	-3.94424
										3.528	-12.2616	3.528	-9.57253	3.528	-6.27757	3.528	-3.98596
										3.546	-12.3237	3.546	-9.61087	3.546	-6.32588	3.546	-4.02767
										3.564	-12.3852	3.564	-9.64921	3.564	-6.3742	3.564	-4.06944
										3.582	-12.4467	3.582	-9.69086	3.582	-6.42252	3.582	-4.11158
										3.6	-12.5082	3.6	-9.75277	3.6	-6.47079	3.6	-4.15359
										3.618	-12.5697	3.618	-9.81468	3.618	-6.52104	3.618	-4.1955
										3.636	-12.629	3.636	-9.87659	3.636	-6.57129	3.636	-4.23742
										3.654	-12.6876	3.654	-9.93851	3.654	-6.62155	3.654	-4.27432
										3.672	-12.7461	3.672	-9.99209	3.672	-6.6718	3.672	-4.30796
										3.69	-12.8046	3.69	-10.0428	3.69	-6.71818	3.69	-4.33704
										3.708	-12.8631	3.708	-10.0934	3.708	-6.76276	3.708	-4.36612
										3.726	-12.9223	3.726	-10.1441	3.726	-6.80734	3.726	-4.39437
										3.744	-12.9816	3.744	-10.1974	3.744	-6.85192	3.744	-4.42255
										3.762	-13.0409	3.762	-10.2568	3.762	-6.89885	3.762	-4.45979
										3.78	-13.1002	3.78	-10.3162	3.78	-6.95166	3.78	-4.49704
										3.798	-13.1595	3.798	-10.3755	3.798	-7.00447	3.798	-4.53512
										3.816	-13.2189	3.816	-10.4349	3.816	-7.05728	3.816	-4.577
										3.834	-13.2783	3.834	-10.4788	3.834	-7.11009	3.834	-4.61965
										3.852	-13.3377	3.852	-10.5213	3.852	-7.15718	3.852	-4.66249
										3.87	-13.3971	3.87	-10.5637	3.87	-7.20309	3.87	-4.70533
										3.888	-13.4562	3.888	-10.6062	3.888	-7.24899	3.888	-4.74765
										3.906	-13.513	3.906	-10.6493	3.906	-7.29489	3.906	-4.78616
										3.924	-13.5698	3.924	-10.6922	3.924	-7.34107	3.924	-4.8213
										3.942	-13.6265	3.942	-10.7351	3.942	-7.38907	3.942	-4.85643
										3.96	-13.6833	3.96	-10.778	3.96	-7.43707	3.96	-4.89313
										3.978	-13.7397	3.978	-10.8237	3.978	-7.48507	3.978	-4.93193
										3.996	-13.7941	3.996	-10.9033	3.996	-7.53324	3.996	-4.96972
										4.014	-13.8485	4.014	-10.9828	4.014	-7.5826	4.014	-5.0075
										4.032	-13.9029	4.032	-11.0624	4.032	-7.63196	4.032	-5.04529
										4.05	-13.9573	4.05	-11.142	4.05	-7.68132	4.05	-5.07914
										4.068	-14.0117	4.068	-11.196	4.068	-7.73068	4.068	-5.1159
										4.086	-14.0653	4.086	-11.2345	4.086	-7.77893	4.086	-5.15275
										4.104	-14.1188	4.104	-11.2731	4.104	-7.82608	4.104	-5.1896
										4.122	-14.1723	4.122	-11.3116	4.122	-7.87323	4.122	-5.2264
										4.14	-14.2258	4.14	-11.3549	4.14	-7.92038	4.14	-5.26176
										4.158	-14.2803	4.158	-11.4165	4.158	-7.96795	4.158	-5.29619
										4.176	-14.3369	4.176	-11.478	4.176	-8.01809	4.176	-5.33061
										4.194	-14.3935	4.194	-11.5396	4.194	-8.06822	4.194	-5.36503
										4.212	-14.4501	4.212	-11.6012	4.212	-8.11835	4.212	-5.39388
										4.23	-14.5067	4.23	-11.6487	4.23	-8.16849	4.23	-5.43147
										4.248	-14.5602	4.248	-11.6923	4.248	-8.2131	4.248	-5.46906
										4.266	-14.6113	4.266	-11.7359	4.266	-8.25643	4.266	-5.50665
										4.284	-14.6624	4.284	-11.7795	4.284	-8.29975	4.284	-5.5519
										4.302	-14.7135	4.302	-11.8261	4.302	-8.34308	4.302	-5.59696
										4.32	-14.7646	4.32	-11.8765	4.32	-8.38818	4.32	-5.64086
										4.338	-14.8185	4.338	-11.9269	4.338	-8.43598	4.338	-5.68475
										4.356	-14.8733	4.356	-11.9773	4.356	-8.48379	4.356	-5.72724
										4.374	-14.9282	4.374	-12.0281	4.374	-8.5316	4.374	-5.76401
										4.392	-14.983	4.392	-12.0921	4.392	-8.5794	4.392	-5.79891
										4.41	-15.0378	4.41	-12.1569	4.41	-8.62169	4.41	-5.83382
										4.428	-15.0842	4.428	-12.2218	4.428	-8.66363	4.428	-5.86873
										4.446	-15.13	4.446	-12.2866	4.446	-8.70557	4.446	-5.90463
										4.464	-15.1758	4.464	-12.3334	4.464	-8.74751	4.464	-5.93927
										4.482	-15.2215	4.482	-12.3681	4.482	-8.79241	4.482	-5.97391
										4.5	-15.2677	4.5	-12.4027	4.5	-8.84103	4.5	-6.00855
										4.518	-15.3193	4.518	-12.4374	4.518	-8.88966	4.518	-6.04469
										4.536	-15.3711	4.536	-12.4754	4.536	-8.93828	4.536	-6.08782
										4.554	-15.4229	4.554	-12.5315	4.554	-8.98687	4.554	-6.13112
										4.572	-15.4747	4.572	-12.5877	4.572	-9.0335	4.572	-6.17441
										4.59	-15.5262	4.59	-12.6439	4.59	-9.0801	4.59	-6.21771
										4.608	-15.576	4.608	-12.7001	4.608	-9.1267	4.608	-6.24914
										4.626	-15.6258	4.626	-12.739	4.626	-9.17329	4.626	-6.27965
										4.644	-15.6756	4.644	-12.7714	4.644	-9.21634	4.644	-6.31017
										4.662	-15.7254	4.662	-12.8038	4.662	-9.25709	4.662	-6.34068
										4.68	-15.7743	4.68	-12.8361	4.68	-9.29783	4.68	-6.37375
										4.698	-15.8187	4.698	-12.8746	4.698	-9.33858	4.698	-6.40654
										4.716	-15.8632	4.716	-12.93	4.716	-9.38059	4.716	-6.43933
										4.734	-15.9077	4.734	-12.9854	4.734	-9.42899	4.734	-6.47212
										4.752	-15.9522	4.752	-13.0407	4.752	-9.47738	4.752	-6.50543
										4.77	-15.9973	4.77	-13.0961	4.77	-9.52578	4.77	-6.55007
										4.788	-16.0441	4.788	-13.1354	4.788	-9.57418	4.788	-6.59476
										4.806	-16.0909	4.806	-13.1724	4.806	-9.61888	4.806	-6.63946
										4.824	-16.1377	4.824	-13.2094	4.824	-9.66192	4.824	-6.68415
										4.842	-16.1845	4.842	-13.2463	4.842	-9.70496	4.842	-6.72357
										4.86	-16.2316	4.86	-13.2872	4.86	-9.74799	4.86	-6.75684
										4.878	-16.2786	4.878	-13.3345	4.878	-9.79117	4.878	-6.7901
										4.896	-16.3256	4.896	-13.3817	4.896	-9.83512	4.896	-6.82337
										4.914	-16.3726	4.914	-13.4289	4.914	-9.87906	4.914	-6.85629
										4.932	-16.4196	4.932	-13.4762	4.932	-9.92301	4.932	-6.89038
										4.95	-16.463	4.95	-13.5204	4.95	-9.96696	4.95	-6.92447
										4.968	-16.5053	4.968	-13.5646	4.968	-10.0084	4.968	-6.95857
										4.986	-16.5476	4.986	-13.6088	4.986	-10.0493	4.986	-6.99267
										5.004	-16.5898	5.004	-13.653	5.004	-10.0903	5.004	-7.02462
										5.022	-16.6321	5.022	-13.6994	5.022	-10.1312	5.022	-7.05647
										5.04	-16.6773	5.04	-13.7474	5.04	-10.1746	5.04	-7.08833
										5.058	-16.7227	5.058	-13.7954	5.058	-10.2208	5.058	-7.12018
										5.076	-16.7681	5.076	-13.8434	5.076	-10.267	5.076	-7.1565
										5.094	-16.8135	5.094	-13.8934	5.094	-10.3132	5.094	-7.19654
										5.112	-16.8587	5.112	-13.9579	5.112	-10.3593	5.112	-7.23659
										5.13	-16.899	5.13	-14.0224	5.13	-10.4005	5.13	-7.27663
										5.148	-16.9389	5.148	-14.0869	5.148	-10.4416	5.148	-7.31814
										5.166	-16.9787	5.166	-14.1513	5.166	-10.4827	5.166	-7.35132
										5.184	-17.0186	5.184	-14.1948	5.184	-10.5239	5.184	-7.3845
										5.202	-17.0587	5.202	-14.2283	5.202	-10.5645	5.202	-7.41768
										5.22	-17.0994	5.22	-14.2619	5.22	-10.6052	5.22	-7.45011
										5.238	-17.1401	5.238	-14.2954	5.238	-10.6458	5.238	-7.48806
										5.256	-17.1807	5.256	-14.3307	5.256	-10.6864	5.256	-7.5284
										5.274	-17.2214	5.274	-14.3709	5.274	-10.7281	5.274	-7.56874
										5.292	-17.2616	5.292	-14.4111	5.292	-10.7731	5.292	-7.60908
										5.31	-17.302	5.31	-14.4513	5.31	-10.8181	5.31	-7.63836
										5.328	-17.3424	5.328	-14.4916	5.328	-10.8631	5.328	-7.66444
										5.346	-17.3828	5.346	-14.5277	5.346	-10.9081	5.346	-7.69051
										5.364	-17.4232	5.364	-14.5622	5.364	-10.95	5.364	-7.71658
										5.382	-17.4649	5.382	-14.5968	5.382	-10.9913	5.382	-7.7494
										5.4	-17.5074	5.4	-14.6314	5.4	-11.0326	5.4	-7.7903
										5.418	-17.5499	5.418	-14.6692	5.418	-11.0739	5.418	-7.83118
										5.436	-17.5925	5.436	-14.7121	5.436	-11.1144	5.436	-7.87206
										5.454	-17.635	5.454	-14.7549	5.454	-11.1536	5.454	-7.91294
										5.472	-17.6734	5.472	-14.7977	5.472	-11.1927	5.472	-7.94686
										5.49	-17.7089	5.49	-14.8407	5.49	-11.2318	5.49	-7.98077
										5.508	-17.7444	5.508	-14.8874	5.508	-11.2709	5.508	-8.01469
										5.526	-17.7799	5.526	-14.9341	5.526	-11.3122	5.526	-8.0486
										5.544	-17.8153	5.544	-14.9808	5.544	-11.3534	5.544	-8.08204
										5.562	-17.8522	5.562	-15.0275	5.562	-11.3946	5.562	-8.11089
										5.58	-17.8892	5.58	-15.0687	5.58	-11.4358	5.58	-8.13975
										5.598	-17.9262	5.598	-15.1061	5.598	-11.4746	5.598	-8.1686
										5.616	-17.9633	5.616	-15.1435	5.616	-11.5126	5.616	-8.19824
										5.634	-18.0003	5.634	-15.181	5.634	-11.5506	5.634	-8.22832
										5.652	-18.0354	5.652	-15.22	5.652	-11.5886	5.652	-8.25803
										5.67	-18.0706	5.67	-15.2686	5.67	-11.6268	5.67	-8.28773
										5.688	-18.1058	5.688	-15.3172	5.688	-11.6678	5.688	-8.31737
										5.706	-18.141	5.706	-15.3658	5.706	-11.7087	5.706	-8.3481
										5.724	-18.1763	5.724	-15.4144	5.724	-11.7497	5.724	-8.38284
										5.742	-18.2119	5.742	-15.4454	5.742	-11.7906	5.742	-8.41758
										5.76	-18.2472	5.76	-15.4688	5.76	-11.8314	5.76	-8.45232
										5.778	-18.2824	5.778	-15.4922	5.778	-11.8716	5.778	-8.48675
										5.796	-18.3177	5.796	-15.5155	5.796	-11.9118	5.796	-8.51585
										5.814	-18.353	5.814	-15.5433	5.814	-11.952	5.814	-8.54442
										5.832	-18.3895	5.832	-15.5822	5.832	-11.9913	5.832	-8.57299
										5.85	-18.4261	5.85	-15.6212	5.85	-12.0291	5.85	-8.60396
										5.868	-18.4628	5.868	-15.6602	5.868	-12.0669	5.868	-8.64201
										5.886	-18.4994	5.886	-15.6991	5.886	-12.1046	5.886	-8.68457
										5.904	-18.535	5.904	-15.753	5.904	-12.1424	5.904	-8.72714
										5.922	-18.5664	5.922	-15.8083	5.922	-12.1799	5.922	-8.76879
										5.94	-18.5979	5.94	-15.8636	5.94	-12.2169	5.94	-8.80414
										5.958	-18.6294	5.958	-15.919	5.958	-12.2539	5.958	-8.82963
										5.976	-18.6609	5.976	-15.964	5.976	-12.2908	5.976	-8.85513
										5.994	-18.693	5.994	-15.9972	5.994	-12.3294	5.994	-8.88062
										6.012	-18.7263	6.012	-16.0303	6.012	-12.3709	6.012	-8.90217
										6.03	-18.7596	6.03	-16.0635	6.03	-12.4124	6.03	-8.92514
										6.048	-18.7929	6.048	-16.0949	6.048	-12.454	6.048	-8.95158
										6.066	-18.8262	6.066	-16.1018	6.066	-12.4954	6.066	-8.97802
										6.084	-18.8596	6.084	-16.1088	6.084	-12.5271	6.084	-9.00635
										6.102	-18.8929	6.102	-16.1157	6.102	-12.5584	6.102	-9.0437
										6.12	-18.9262	6.12	-16.1227	6.12	-12.5896	6.12	-9.08357
										6.138	-18.9594	6.138	-16.1524	6.138	-12.6209	6.138	-9.12344
										6.156	-18.9927	6.156	-16.1944	6.156	-12.6565	6.156	-9.16331
										6.174	-19.0236	6.174	-16.2365	6.174	-12.6956	6.174	-9.19864
										6.192	-19.0528	6.192	-16.2785	6.192	-12.7346	6.192	-9.22565
										6.21	-19.0821	6.21	-16.3225	6.21	-12.7736	6.21	-9.25109
										6.228	-19.1113	6.228	-16.3716	6.228	-12.8118	6.228	-9.27652
										6.246	-19.1405	6.246	-16.4208	6.246	-12.8448	6.246	-9.30298
										6.264	-19.1712	6.264	-16.47	6.264	-12.8777	6.264	-9.33417
										6.282	-19.2022	6.282	-16.5192	6.282	-12.9106	6.282	-9.37494
										6.3	-19.2332	6.3	-16.5529	6.3	-12.9435	6.3	-9.4157
										6.318	-19.2642	6.318	-16.5814	6.318	-12.9814	6.318	-9.45694
										6.336	-19.2952	6.336	-16.6098	6.336	-13.021	6.336	-9.49838
										6.354	-19.3239	6.354	-16.6382	6.354	-13.0607	6.354	-9.51922
										6.372	-19.3523	6.372	-16.6709	6.372	-13.1003	6.372	-9.54006
										6.39	-19.3807	6.39	-16.7111	6.39	-13.1384	6.39	-9.56033
										6.408	-19.4091	6.408	-16.7513	6.408	-13.1724	6.408	-9.57688
										6.426	-19.4378	6.426	-16.7915	6.426	-13.2065	6.426	-9.60357
										6.444	-19.4674	6.444	-16.8317	6.444	-13.2405	6.444	-9.63995
										6.462	-19.4971	6.462	-16.8637	6.462	-13.2745	6.462	-9.67634
										6.48	-19.5268	6.48	-16.8953	6.48	-13.3065	6.48	-9.72166
										6.498	-19.5565	6.498	-16.927	6.498	-13.3382	6.498	-9.76575
										6.516	-19.5856	6.516	-16.9586	6.516	-13.3698	6.516	-9.80078
										6.534	-19.6127	6.534	-16.9808	6.534	-13.4014	6.534	-9.83581
										6.552	-19.6398	6.552	-16.9936	6.552	-13.434	6.552	-9.85648
										6.57	-19.6669	6.57	-17.0065	6.57	-13.4678	6.57	-9.86675
										6.588	-19.6941	6.588	-17.0194	6.588	-13.5016	6.588	-9.8805
										6.606	-19.7201	6.606	-17.0354	6.606	-13.5355	6.606	-9.89632
										6.624	-19.7443	6.624	-17.0795	6.624	-13.5692	6.624	-9.91659
										6.642	-19.7685	6.642	-17.1236	6.642	-13.6023	6.642	-9.95932
										6.66	-19.7926	6.66	-17.1676	6.66	-13.6356	6.66	-10.0019
										6.678	-19.8168	6.678	-17.2117	6.678	-13.6688	6.678	-10.0424
										6.696	-19.8422	6.696	-17.2536	6.696	-13.7021	6.696	-10.083
										6.714	-19.8686	6.714	-17.2948	6.714	-13.7358	6.714	-10.1156
										6.732	-19.8951	6.732	-17.3359	6.732	-13.7694	6.732	-10.144
										6.75	-19.9215	6.75	-17.3771	6.75	-13.803	6.75	-10.163
										6.768	-19.9479	6.768	-17.4182	6.768	-13.8366	6.768	-10.1801
										6.786	-19.9753	6.786	-17.4596	6.786	-13.8701	6.786	-10.1976
										6.804	-20.004	6.804	-17.501	6.804	-13.902	6.804	-10.2156
										6.822	-20.0327	6.822	-17.5424	6.822	-13.9339	6.822	-10.2391
										6.84	-20.0614	6.84	-17.5838	6.84	-13.9658	6.84	-10.2691
										6.858	-20.0901	6.858	-17.5935	6.858	-13.9977	6.858	-10.2987
										6.876	-20.1135	6.876	-17.5972	6.876	-14.0302	6.876	-10.3249
										6.894	-20.1353	6.894	-17.6009	6.894	-14.0629	6.894	-10.3513
										6.912	-20.1572	6.912	-17.6046	6.912	-14.0956	6.912	-10.383
										6.93	-20.179	6.93	-17.6283	6.93	-14.1283	6.93	-10.4147
										6.948	-20.2008	6.948	-17.6749	6.948	-14.1597	6.948	-10.4477
										6.966	-20.2242	6.966	-17.7215	6.966	-14.1881	6.966	-10.4809
										6.984	-20.2473	6.984	-17.7681	6.984	-14.2165	6.984	-10.5069
										7.002	-20.2705	7.002	-17.8131	7.002	-14.2449	7.002	-10.5302
										7.02	-20.2936	7.02	-17.8405	7.02	-14.2733	7.02	-10.5595
										7.038	-20.3165	7.038	-17.868	7.038	-14.3066	7.038	-10.5939
										7.056	-20.3406	7.056	-17.8954	7.056	-14.3405	7.056	-10.6286
										7.074	-20.3647	7.074	-17.9228	7.074	-14.3744	7.074	-10.6644
										7.092	-20.3889	7.092	-17.9428	7.092	-14.4083	7.092	-10.6956
										7.11	-20.413	7.11	-17.9593	7.11	-14.4391	7.11	-10.7147
										7.128	-20.4371	7.128	-17.9757	7.128	-14.4673	7.128	-10.7337
										7.146	-20.4585	7.146	-17.9921	7.146	-14.4955	7.146	-10.7553
										7.164	-20.4799	7.164	-18.0144	7.164	-14.5237	7.164	-10.7773
										7.182	-20.5014	7.182	-18.0561	7.182	-14.5522	7.182	-10.7956
										7.2	-20.5228	7.2	-18.0978	7.2	-14.5799	7.2	-10.8135
										7.218	-20.5428	7.218	-18.1395	7.218	-14.6073	7.218	-10.8295
										7.236	-20.5612	7.236	-18.1811	7.236	-14.6346	7.236	-10.8405
										7.254	-20.5796	7.254	-18.1907	7.254	-14.662	7.254	-10.8607
										7.272	-20.598	7.272	-18.1926	7.272	-14.6922	7.272	-10.8936
										7.29	-20.6164	7.29	-18.1946	7.29	-14.7248	7.29	-10.9266
										7.308	-20.6379	7.308	-18.1965	7.308	-14.7574	7.308	-10.9653
										7.326	-20.6632	7.326	-18.2161	7.326	-14.7899	7.326	-11.0052
										7.344	-20.6884	7.344	-18.2641	7.344	-14.8218	7.344	-11.0245
										7.362	-20.7136	7.362	-18.3121	7.362	-14.8487	7.362	-11.0427
										7.38	-20.7389	7.38	-18.3601	7.38	-14.8755	7.38	-11.056
										7.398	-20.7605	7.398	-18.4081	7.398	-14.9024	7.398	-11.0651
										7.416	-20.7801	7.416	-18.4237	7.416	-14.9292	7.416	-11.0852
										7.434	-20.7996	7.434	-18.4371	7.434	-14.9557	7.434	-11.1103
										7.452	-20.8192	7.452	-18.4505	7.452	-14.9822	7.452	-11.1388
										7.47	-20.8387	7.47	-18.4638	7.47	-15.0087	7.47	-11.1754
										7.488	-20.8577	7.488	-18.4877	7.488	-15.0352	7.488	-11.2136
										7.506	-20.8767	7.506	-18.5203	7.506	-15.0628	7.506	-11.2541
										7.524	-20.8957	7.524	-18.5528	7.524	-15.0929	7.524	-11.2946
										7.542	-20.9147	7.542	-18.5853	7.542	-15.123	7.542	-11.3274
										7.56	-20.9336	7.56	-18.6173	7.56	-15.1531	7.56	-11.3564
										7.578	-20.9517	7.578	-18.6455	7.578	-15.1832	7.578	-11.3727
										7.596	-20.9695	7.596	-18.6736	7.596	-15.2101	7.596	-11.3889
										7.614	-20.9873	7.614	-18.7018	7.614	-15.2367	7.614	-11.4102
										7.632	-21.0052	7.632	-18.7299	7.632	-15.2634	7.632	-11.4403
										7.65	-21.0232	7.65	-18.7511	7.65	-15.29	7.65	-11.4719
										7.668	-21.0415	7.668	-18.7686	7.668	-15.3159	7.668	-11.5036
										7.686	-21.0597	7.686	-18.7861	7.686	-15.3402	7.686	-11.5353
										7.704	-21.0778	7.704	-18.8037	7.704	-15.3646	7.704	-11.5571
										7.722	-21.096	7.722	-18.8225	7.722	-15.389	7.722	-11.5773
										7.74	-21.1136	7.74	-18.8469	7.74	-15.4137	7.74	-11.5967
										7.758	-21.1314	7.758	-18.8714	7.758	-15.4446	7.758	-11.6161
										7.776	-21.1492	7.776	-18.8958	7.776	-15.4755	7.776	-11.6312
										7.794	-21.1671	7.794	-18.9202	7.794	-15.5064	7.794	-11.645
										7.812	-21.1849	7.812	-18.9563	7.812	-15.5373	7.812	-11.669
										7.83	-21.2028	7.83	-18.994	7.83	-15.5623	7.83	-11.6928
										7.848	-21.2205	7.848	-19.0318	7.848	-15.5841	7.848	-11.7167
										7.866	-21.2382	7.866	-19.0695	7.866	-15.6059	7.866	-11.7429
										7.884	-21.2559	7.884	-19.0945	7.884	-15.6277	7.884	-11.7571
										7.902	-21.2736	7.902	-19.102	7.902	-15.6505	7.902	-11.7647
										7.92	-21.2896	7.92	-19.1095	7.92	-15.6775	7.92	-11.7722
										7.938	-21.3042	7.938	-19.117	7.938	-15.7044	7.938	-11.7862
										7.956	-21.3189	7.956	-19.1261	7.956	-15.7314	7.956	-11.8133
										7.974	-21.3335	7.974	-19.1593	7.974	-15.7583	7.974	-11.8494
										7.992	-21.3481	7.992	-19.1926	7.992	-15.7826	7.992	-11.8856
										8.01	-21.3631	8.01	-19.2259	8.01	-15.8062	8.01	-11.9191
										8.028	-21.3776	8.028	-19.2592	8.028	-15.8298	8.028	-11.9349
										8.046	-21.3921	8.046	-19.2845	8.046	-15.8534	8.046	-11.9542
										8.064	-21.4066	8.064	-19.3056	8.064	-15.8759	8.064	-11.9736
										8.082	-21.4211	8.082	-19.3267	8.082	-15.8956	8.082	-11.9931
										8.1	-21.4387	8.1	-19.3479	8.1	-15.9153	8.1	-12.0146
										8.118	-21.4576	8.118	-19.3698	8.118	-15.935	8.118	-12.0344
										8.136	-21.4764	8.136	-19.3953	8.136	-15.9546	8.136	-12.053
										8.154	-21.4953	8.154	-19.4207	8.154	-15.9832	8.154	-12.0716
										8.172	-21.5142	8.172	-19.4462	8.172	-16.0128	8.172	-12.0968
										8.19	-21.5267	8.19	-19.4717	8.19	-16.0425	8.19	-12.1262
										8.208	-21.5385	8.208	-19.489	8.208	-16.0721	8.208	-12.1511
										8.226	-21.5502	8.226	-19.5034	8.226	-16.0989	8.226	-12.176
										8.244	-21.562	8.244	-19.5178	8.244	-16.1228	8.244	-12.1993
										8.262	-21.5739	8.262	-19.5322	8.262	-16.1467	8.262	-12.2078
										8.28	-21.5882	8.28	-19.5461	8.28	-16.1706	8.28	-12.2177
										8.298	-21.6026	8.298	-19.562	8.298	-16.1946	8.298	-12.2276
										8.316	-21.6169	8.316	-19.5779	8.316	-16.2146	8.316	-12.2375
										8.334	-21.6312	8.334	-19.5938	8.334	-16.2345	8.334	-12.2482
										8.352	-21.6455	8.352	-19.6097	8.352	-16.2544	8.352	-12.2727
										8.37	-21.6592	8.37	-19.6291	8.37	-16.2743	8.37	-12.299
										8.388	-21.6729	8.388	-19.6488	8.388	-16.2954	8.388	-12.3254
										8.406	-21.6865	8.406	-19.6685	8.406	-16.318	8.406	-12.3536
										8.424	-21.7002	8.424	-19.6883	8.424	-16.3405	8.424	-12.3742
										8.442	-21.7139	8.442	-19.7153	8.442	-16.3631	8.442	-12.3862
										8.46	-21.7282	8.46	-19.7439	8.46	-16.3858	8.46	-12.3982
										8.478	-21.7425	8.478	-19.7724	8.478	-16.4083	8.478	-12.4102
										8.496	-21.7567	8.496	-19.801	8.496	-16.4308	8.496	-12.4247
										8.514	-21.771	8.514	-19.8261	8.514	-16.4533	8.514	-12.4582
										8.532	-21.7838	8.532	-19.8304	8.532	-16.4757	8.532	-12.4921
										8.55	-21.7955	8.55	-19.8346	8.55	-16.4946	8.55	-12.5259
										8.568	-21.8072	8.568	-19.8389	8.568	-16.5122	8.568	-12.5565
										8.586	-21.8189	8.586	-19.8431	8.586	-16.5298	8.586	-12.5719
										8.604	-21.8306	8.604	-19.8577	8.604	-16.5474	8.604	-12.5778
										8.622	-21.8429	8.622	-19.879	8.622	-16.5671	8.622	-12.5837
										8.64	-21.8555	8.64	-19.9003	8.64	-16.5911	8.64	-12.5894
										8.658	-21.8681	8.658	-19.9215	8.658	-16.6151	8.658	-12.5982
										8.676	-21.8807	8.676	-19.9427	8.676	-16.6391	8.676	-12.6227
										8.694	-21.8932	8.694	-19.9517	8.694	-16.6631	8.694	-12.6473
										8.712	-21.9053	8.712	-19.9606	8.712	-16.6855	8.712	-12.6719
										8.73	-21.9174	8.73	-19.9696	8.73	-16.7077	8.73	-12.7025
										8.748	-21.9296	8.748	-19.9785	8.748	-16.7299	8.748	-12.7152
										8.766	-21.9417	8.766	-20.0022	8.766	-16.752	8.766	-12.7279
										8.784	-21.9538	8.784	-20.0312	8.784	-16.7717	8.784	-12.7407
										8.802	-21.9658	8.802	-20.0602	8.802	-16.7898	8.802	-12.7507
										8.82	-21.9778	8.82	-20.0893	8.82	-16.8078	8.82	-12.7646
										8.838	-21.9897	8.838	-20.1125	8.838	-16.8259	8.838	-12.7828
										8.856	-22.0017	8.856	-20.1226	8.856	-16.8444	8.856	-12.8009
										8.874	-22.0126	8.874	-20.1327	8.874	-16.8655	8.874	-12.819
										8.892	-22.0202	8.892	-20.1428	8.892	-16.8866	8.892	-12.8505
										8.91	-22.0278	8.91	-20.1533	8.91	-16.9077	8.91	-12.8871
										8.928	-22.0354	8.928	-20.1623	8.928	-16.9288	8.928	-12.9236
										8.946	-22.043	8.946	-20.1708	8.946	-16.9471	8.946	-12.9602
										8.964	-22.0526	8.964	-20.1793	8.964	-16.964	8.964	-12.9961
										8.982	-22.0655	8.982	-20.1878	8.982	-16.9809	8.982	-13.0306
										9	-22.0784	9	-20.2081	9	-16.9979	9	-13.0651
										--	--
										9	-22.0894	9	-20.2429	9	-17.0395	9	-12.9677
										8.982	-22.078	8.982	-20.2158	8.982	-17.0189	8.982	-12.9674
										8.964	-22.0665	8.964	-20.1887	8.964	-16.9974	8.964	-12.967
										8.946	-22.0575	8.946	-20.1616	8.946	-16.9759	8.946	-12.9666
										8.928	-22.0489	8.928	-20.1359	8.928	-16.9544	8.928	-12.9663
										8.91	-22.0402	8.91	-20.1263	8.91	-16.9334	8.91	-12.9659
										8.892	-22.0316	8.892	-20.1173	8.892	-16.9171	8.892	-12.9656
										8.874	-22.0226	8.874	-20.1084	8.874	-16.9008	8.874	-12.9517
										8.856	-22.0092	8.856	-20.0995	8.856	-16.8845	8.856	-12.9272
										8.838	-21.9953	8.838	-20.0828	8.838	-16.8682	8.838	-12.9027
										8.82	-21.9813	8.82	-20.0619	8.82	-16.846	8.82	-12.8783
										8.802	-21.9674	8.802	-20.0409	8.802	-16.8208	8.802	-12.852
										8.784	-21.9541	8.784	-20.02	8.784	-16.7955	8.784	-12.8285
										8.766	-21.9464	8.766	-20.0007	8.766	-16.7703	8.766	-12.8052
										8.748	-21.9391	8.748	-19.9952	8.748	-16.7481	8.748	-12.7818
										8.73	-21.9317	8.73	-19.9897	8.73	-16.735	8.73	-12.7584
										8.712	-21.9243	8.712	-19.9842	8.712	-16.722	8.712	-12.7424
										8.694	-21.9153	8.694	-19.9786	8.694	-16.7089	8.694	-12.7246
										8.676	-21.9025	8.676	-19.9474	8.676	-16.6958	8.676	-12.7067
										8.658	-21.8898	8.658	-19.9064	8.658	-16.6777	8.658	-12.6888
										8.64	-21.877	8.64	-19.8654	8.64	-16.6589	8.64	-12.6692
										8.622	-21.8642	8.622	-19.8245	8.622	-16.6401	8.622	-12.6521
										8.604	-21.8512	8.604	-19.7946	8.604	-16.6213	8.604	-12.6349
										8.586	-21.8358	8.586	-19.7868	8.586	-16.601	8.586	-12.6178
										8.568	-21.8204	8.568	-19.7791	8.568	-16.5783	8.568	-12.5994
										8.55	-21.805	8.55	-19.7713	8.55	-16.5556	8.55	-12.5777
										8.532	-21.7895	8.532	-19.7634	8.532	-16.5328	8.532	-12.5561
										8.514	-21.7756	8.514	-19.7554	8.514	-16.5104	8.514	-12.5345
										8.496	-21.7645	8.496	-19.7493	8.496	-16.4873	8.496	-12.5129
										8.478	-21.7534	8.478	-19.7432	8.478	-16.4637	8.478	-12.5013
										8.46	-21.7423	8.46	-19.7371	8.46	-16.4401	8.46	-12.4879
										8.442	-21.7312	8.442	-19.7198	8.442	-16.4165	8.442	-12.4745
										8.424	-21.7197	8.424	-19.6843	8.424	-16.394	8.424	-12.4611
										8.406	-21.7079	8.406	-19.6488	8.406	-16.3739	8.406	-12.4387
										8.388	-21.6961	8.388	-19.6133	8.388	-16.3538	8.388	-12.4111
										8.37	-21.6844	8.37	-19.5784	8.37	-16.3337	8.37	-12.3836
										8.352	-21.6725	8.352	-19.5662	8.352	-16.314	8.352	-12.356
										8.334	-21.6568	8.334	-19.5551	8.334	-16.293	8.334	-12.3286
										8.316	-21.6401	8.316	-19.5439	8.316	-16.272	8.316	-12.3196
										8.298	-21.6234	8.298	-19.5328	8.298	-16.2509	8.298	-12.3138
										8.28	-21.6068	8.28	-19.5081	8.28	-16.2299	8.28	-12.3079
										8.262	-21.5906	8.262	-19.4757	8.262	-16.205	8.262	-12.3021
										8.244	-21.5783	8.244	-19.4433	8.244	-16.1788	8.244	-12.2901
										8.226	-21.5665	8.226	-19.4109	8.226	-16.1526	8.226	-12.2601
										8.208	-21.5547	8.208	-19.3865	8.208	-16.1264	8.208	-12.226
										8.19	-21.5429	8.19	-19.3839	8.19	-16.1019	8.19	-12.1919
										8.172	-21.5299	8.172	-19.3813	8.172	-16.0807	8.172	-12.1616
										8.154	-21.5127	8.154	-19.3788	8.154	-16.0595	8.154	-12.1396
										8.136	-21.4955	8.136	-19.3762	8.136	-16.0383	8.136	-12.1269
										8.118	-21.4784	8.118	-19.349	8.118	-16.0171	8.118	-12.1142
										8.1	-21.4612	8.1	-19.3157	8.1	-15.9934	8.1	-12.1006
										8.082	-21.4459	8.082	-19.2824	8.082	-15.9695	8.082	-12.083
										8.064	-21.433	8.064	-19.2491	8.064	-15.9456	8.064	-12.0682
										8.046	-21.4202	8.046	-19.2194	8.046	-15.9217	8.046	-12.0535
										8.028	-21.4074	8.028	-19.1984	8.028	-15.899	8.028	-12.0388
										8.01	-21.3946	8.01	-19.1775	8.01	-15.8778	8.01	-12.0223
										7.992	-21.3791	7.992	-19.1565	7.992	-15.8566	7.992	-11.9961
										7.974	-21.3613	7.974	-19.1354	7.974	-15.8354	7.974	-11.967
										7.956	-21.3435	7.956	-19.1164	7.956	-15.8138	7.956	-11.9379
										7.938	-21.3256	7.938	-19.0999	7.938	-15.7868	7.938	-11.9085
										7.92	-21.3078	7.92	-19.0833	7.92	-15.7597	7.92	-11.8793
										7.902	-21.2907	7.902	-19.0667	7.902	-15.7326	7.902	-11.8503
										7.884	-21.2742	7.884	-19.048	7.884	-15.7056	7.884	-11.8212
										7.866	-21.2577	7.866	-19.0237	7.866	-15.6821	7.866	-11.7937
										7.848	-21.2411	7.848	-18.9995	7.848	-15.6607	7.848	-11.7723
										7.83	-21.2246	7.83	-18.9753	7.83	-15.6392	7.83	-11.7619
										7.812	-21.2078	7.812	-18.9506	7.812	-15.6177	7.812	-11.7515
										7.794	-21.1907	7.794	-18.9102	7.794	-15.5947	7.794	-11.7411
										7.776	-21.1735	7.776	-18.8684	7.776	-15.5659	7.776	-11.7234
										7.758	-21.1564	7.758	-18.8267	7.758	-15.5371	7.758	-11.7044
										7.74	-21.1394	7.74	-18.7849	7.74	-15.5084	7.74	-11.6849
										7.722	-21.1224	7.722	-18.7638	7.722	-15.4796	7.722	-11.6654
										7.704	-21.1051	7.704	-18.7571	7.704	-15.4539	7.704	-11.6462
										7.686	-21.0878	7.686	-18.7505	7.686	-15.4292	7.686	-11.6244
										7.668	-21.0705	7.668	-18.7438	7.668	-15.4045	7.668	-11.5958
										7.65	-21.0527	7.65	-18.736	7.65	-15.3798	7.65	-11.5672
										7.632	-21.0338	7.632	-18.7058	7.632	-15.3551	7.632	-11.5387
										7.614	-21.0147	7.614	-18.6756	7.614	-15.3292	7.614	-11.5139
										7.596	-20.9957	7.596	-18.6454	7.596	-15.3033	7.596	-11.4877
										7.578	-20.9767	7.578	-18.6152	7.578	-15.2774	7.578	-11.4613
										7.56	-20.9572	7.56	-18.5913	7.56	-15.2515	7.56	-11.4348
										7.542	-20.9394	7.542	-18.5733	7.542	-15.2223	7.542	-11.4083
										7.524	-20.9215	7.524	-18.5554	7.524	-15.1929	7.524	-11.3862
										7.506	-20.9036	7.506	-18.5374	7.506	-15.1634	7.506	-11.3679
										7.488	-20.8858	7.488	-18.5128	7.488	-15.134	7.488	-11.3495
										7.47	-20.8676	7.47	-18.4687	7.47	-15.1074	7.47	-11.3303
										7.452	-20.8476	7.452	-18.4246	7.452	-15.0839	7.452	-11.3102
										7.434	-20.8276	7.434	-18.3806	7.434	-15.0605	7.434	-11.2928
										7.416	-20.8076	7.416	-18.3373	7.416	-15.037	7.416	-11.2753
										7.398	-20.7876	7.398	-18.3262	7.398	-15.0132	7.398	-11.2594
										7.38	-20.7678	7.38	-18.3179	7.38	-14.9842	7.38	-11.2475
										7.362	-20.7474	7.362	-18.3097	7.362	-14.9552	7.362	-11.2306
										7.344	-20.727	7.344	-18.3014	7.344	-14.9261	7.344	-11.2112
										7.326	-20.7065	7.326	-18.2831	7.326	-14.897	7.326	-11.1917
										7.308	-20.6861	7.308	-18.2518	7.308	-14.8685	7.308	-11.163
										7.29	-20.6663	7.29	-18.2205	7.29	-14.8399	7.29	-11.1347
										7.272	-20.6466	7.272	-18.1892	7.272	-14.8113	7.272	-11.11
										7.254	-20.6269	7.254	-18.1566	7.254	-14.7828	7.254	-11.0854
										7.236	-20.6072	7.236	-18.1272	7.236	-14.753	7.236	-11.0649
										7.218	-20.5875	7.218	-18.098	7.218	-14.7205	7.218	-11.0469
										7.2	-20.5654	7.2	-18.0688	7.2	-14.688	7.2	-11.02
										7.182	-20.5435	7.182	-18.0396	7.182	-14.6555	7.182	-10.9919
										7.164	-20.5215	7.164	-18.0149	7.164	-14.623	7.164	-10.9635
										7.146	-20.4996	7.146	-17.9922	7.146	-14.5948	7.146	-10.9341
										7.128	-20.4779	7.128	-17.9695	7.128	-14.5671	7.128	-10.9038
										7.11	-20.457	7.11	-17.9468	7.11	-14.5395	7.11	-10.8722
										7.092	-20.4361	7.092	-17.9202	7.092	-14.5119	7.092	-10.8405
										7.074	-20.4152	7.074	-17.8816	7.074	-14.4838	7.074	-10.8063
										7.056	-20.3942	7.056	-17.843	7.056	-14.4552	7.056	-10.7711
										7.038	-20.3724	7.038	-17.8043	7.038	-14.4267	7.038	-10.7517
										7.02	-20.3483	7.02	-17.7657	7.02	-14.3981	7.02	-10.7336
										7.002	-20.3239	7.002	-17.7301	7.002	-14.3696	7.002	-10.7179
										6.984	-20.2996	6.984	-17.695	6.984	-14.3422	6.984	-10.7056
										6.966	-20.2753	6.966	-17.6599	6.966	-14.3151	6.966	-10.6903
										6.948	-20.2504	6.948	-17.6248	6.948	-14.2879	6.948	-10.67
										6.93	-20.2244	6.93	-17.5947	6.93	-14.2608	6.93	-10.6466
										6.912	-20.1983	6.912	-17.5683	6.912	-14.2313	6.912	-10.6088
										6.894	-20.1723	6.894	-17.542	6.894	-14.1994	6.894	-10.5711
										6.876	-20.1463	6.876	-17.5157	6.876	-14.1674	6.876	-10.5337
										6.858	-20.1217	6.858	-17.4886	6.858	-14.1354	6.858	-10.4963
										6.84	-20.0987	6.84	-17.461	6.84	-14.1042	6.84	-10.4781
										6.822	-20.0756	6.822	-17.4347	6.822	-14.0757	6.822	-10.4614
										6.804	-20.0526	6.804	-17.4084	6.804	-14.0473	6.804	-10.4421
										6.786	-20.0296	6.786	-17.3821	6.786	-14.0189	6.786	-10.4222
										6.768	-20.0071	6.768	-17.3523	6.768	-13.9905	6.768	-10.3991
										6.75	-19.9849	6.75	-17.3167	6.75	-13.9568	6.75	-10.3745
										6.732	-19.9627	6.732	-17.2812	6.732	-13.9209	6.732	-10.3536
										6.714	-19.9404	6.714	-17.2456	6.714	-13.885	6.714	-10.3396
										6.696	-19.9182	6.696	-17.2092	6.696	-13.8491	6.696	-10.3238
										6.678	-19.8936	6.678	-17.1834	6.678	-13.8145	6.678	-10.3035
										6.66	-19.8667	6.66	-17.1577	6.66	-13.7859	6.66	-10.2832
										6.642	-19.8397	6.642	-17.1319	6.642	-13.7574	6.642	-10.2481
										6.624	-19.8127	6.624	-17.1062	6.624	-13.7289	6.624	-10.2124
										6.606	-19.7856	6.606	-17.0723	6.606	-13.7004	6.606	-10.1791
										6.588	-19.7582	6.588	-17.0323	6.588	-13.6685	6.588	-10.1459
										6.57	-19.7318	6.57	-16.9922	6.57	-13.6353	6.57	-10.1143
										6.552	-19.7055	6.552	-16.9522	6.552	-13.6021	6.552	-10.0839
										6.534	-19.6792	6.534	-16.9141	6.534	-13.5689	6.534	-10.0616
										6.516	-19.6528	6.516	-16.8837	6.516	-13.5352	6.516	-10.043
										6.498	-19.625	6.498	-16.8532	6.498	-13.5005	6.498	-10.025
										6.48	-19.5966	6.48	-16.8227	6.48	-13.4658	6.48	-10.0114
										6.462	-19.5682	6.462	-16.7922	6.462	-13.4311	6.462	-9.99
										6.444	-19.5398	6.444	-16.7497	6.444	-13.3965	6.444	-9.95219
										6.426	-19.511	6.426	-16.7035	6.426	-13.3655	6.426	-9.91439
										6.408	-19.4823	6.408	-16.6573	6.408	-13.3347	6.408	-9.87495
										6.39	-19.4537	6.39	-16.6111	6.39	-13.3039	6.39	-9.83395
										6.372	-19.4252	6.372	-16.5679	6.372	-13.2731	6.372	-9.81268
										6.354	-19.3968	6.354	-16.5337	6.354	-13.2394	6.354	-9.79205
										6.336	-19.3697	6.336	-16.4995	6.336	-13.2023	6.336	-9.77119
										6.318	-19.3425	6.318	-16.4653	6.318	-13.1653	6.318	-9.74688
										6.3	-19.3154	6.3	-16.4318	6.3	-13.1282	6.3	-9.71715
										6.282	-19.2882	6.282	-16.3979	6.282	-13.0912	6.282	-9.68396
										6.264	-19.261	6.264	-16.3629	6.264	-13.0584	6.264	-9.65077
										6.246	-19.2311	6.246	-16.3279	6.246	-13.0258	6.246	-9.62027
										6.228	-19.1997	6.228	-16.2929	6.228	-12.9931	6.228	-9.58847
										6.21	-19.1683	6.21	-16.26	6.21	-12.9604	6.21	-9.55093
										6.192	-19.1369	6.192	-16.2309	6.192	-12.9274	6.192	-9.51339
										6.174	-19.1055	6.174	-16.2017	6.174	-12.8946	6.174	-9.48116
										6.156	-19.0745	6.156	-16.1725	6.156	-12.8619	6.156	-9.45531
										6.138	-19.0424	6.138	-16.1439	6.138	-12.8291	6.138	-9.43302
										6.12	-19.0104	6.12	-16.1022	6.12	-12.796	6.12	-9.41073
										6.102	-18.9784	6.102	-16.0604	6.102	-12.7596	6.102	-9.3872
										6.084	-18.9464	6.084	-16.0187	6.084	-12.7231	6.084	-9.3517
										6.066	-18.9162	6.066	-15.9769	6.066	-12.6866	6.066	-9.32665
										6.048	-18.8866	6.048	-15.939	6.048	-12.6502	6.048	-9.30773
										6.03	-18.8571	6.03	-15.9027	6.03	-12.6155	6.03	-9.28881
										6.012	-18.8276	6.012	-15.8665	6.012	-12.5813	6.012	-9.27345
										5.994	-18.7979	5.994	-15.8303	5.994	-12.5472	5.994	-9.25308
										5.976	-18.7673	5.976	-15.7903	5.976	-12.513	5.976	-9.22194
										5.958	-18.7364	5.958	-15.7492	5.958	-12.4781	5.958	-9.1908
										5.94	-18.7055	5.94	-15.7082	5.94	-12.4425	5.94	-9.15589
										5.922	-18.6746	5.922	-15.6671	5.922	-12.4068	5.922	-9.11277
										5.904	-18.643	5.904	-15.626	5.904	-12.3711	5.904	-9.07994
										5.886	-18.609	5.886	-15.5806	5.886	-12.3354	5.886	-9.04711
										5.868	-18.5745	5.868	-15.5323	5.868	-12.2975	5.868	-9.01428
										5.85	-18.5401	5.85	-15.4839	5.85	-12.2591	5.85	-8.99067
										5.832	-18.5057	5.832	-15.4355	5.832	-12.2207	5.832	-8.96751
										5.814	-18.4725	5.814	-15.3918	5.814	-12.1823	5.814	-8.94112
										5.796	-18.4411	5.796	-15.3506	5.796	-12.1451	5.796	-8.91472
										5.778	-18.4099	5.778	-15.3094	5.778	-12.1102	5.778	-8.88865
										5.76	-18.3786	5.76	-15.2681	5.76	-12.0752	5.76	-8.86427
										5.742	-18.3474	5.742	-15.2258	5.742	-12.0402	5.742	-8.83476
										5.724	-18.3146	5.724	-15.1771	5.724	-12.0051	5.724	-8.80525
										5.706	-18.278	5.706	-15.129	5.706	-11.9661	5.706	-8.77573
										5.688	-18.2413	5.688	-15.081	5.688	-11.9271	5.688	-8.7413
										5.67	-18.2046	5.67	-15.0329	5.67	-11.888	5.67	-8.71111
										5.652	-18.1679	5.652	-15.0007	5.652	-11.849	5.652	-8.68148
										5.634	-18.1316	5.634	-14.9797	5.634	-11.8098	5.634	-8.65185
										5.616	-18.0972	5.616	-14.9586	5.616	-11.7707	5.616	-8.62172
										5.598	-18.0629	5.598	-14.9375	5.598	-11.7317	5.598	-8.59261
										5.58	-18.0285	5.58	-14.9112	5.58	-11.6926	5.58	-8.56427
										5.562	-17.9942	5.562	-14.8601	5.562	-11.6549	5.562	-8.53593
										5.544	-17.9582	5.544	-14.8089	5.544	-11.6223	5.544	-8.50881
										5.526	-17.9204	5.526	-14.7578	5.526	-11.5898	5.526	-8.48736
										5.508	-17.8827	5.508	-14.7066	5.508	-11.5573	5.508	-8.46572
										5.49	-17.8449	5.49	-14.6651	5.49	-11.5247	5.49	-8.44407
										5.472	-17.8071	5.472	-14.6282	5.472	-11.4846	5.472	-8.42243
										5.454	-17.7695	5.454	-14.5914	5.454	-11.4419	5.454	-8.3937
										5.436	-17.7314	5.436	-14.5545	5.436	-11.3991	5.436	-8.35308
										5.418	-17.6933	5.418	-14.5104	5.418	-11.3563	5.418	-8.31246
										5.4	-17.6552	5.4	-14.4512	5.4	-11.3151	5.4	-8.27184
										5.382	-17.6169	5.382	-14.3919	5.382	-11.2779	5.382	-8.23337
										5.364	-17.5782	5.364	-14.3327	5.364	-11.2407	5.364	-8.19996
										5.346	-17.5399	5.346	-14.2735	5.346	-11.2035	5.346	-8.16624
										5.328	-17.5016	5.328	-14.2353	5.328	-11.1663	5.328	-8.13252
										5.31	-17.4633	5.31	-14.1991	5.31	-11.1246	5.31	-8.0988
										5.292	-17.4256	5.292	-14.1629	5.292	-11.0823	5.292	-8.05742
										5.274	-17.3881	5.274	-14.1268	5.274	-11.04	5.274	-8.02586
										5.256	-17.3502	5.256	-14.0838	5.256	-10.9977	5.256	-7.99431
										5.238	-17.3123	5.238	-14.0317	5.238	-10.958	5.238	-7.96276
										5.22	-17.2744	5.22	-13.9796	5.22	-10.9207	5.22	-7.93698
										5.202	-17.2354	5.202	-13.9275	5.202	-10.8834	5.202	-7.91294
										5.184	-17.195	5.184	-13.876	5.184	-10.8461	5.184	-7.88516
										5.166	-17.1545	5.166	-13.8453	5.166	-10.8086	5.166	-7.85737
										5.148	-17.114	5.148	-13.8156	5.148	-10.7685	5.148	-7.82871
										5.13	-17.0736	5.13	-13.7859	5.13	-10.7284	5.13	-7.79304
										5.112	-17.0324	5.112	-13.7563	5.112	-10.6883	5.112	-7.76362
										5.094	-16.9921	5.094	-13.7107	5.094	-10.6482	5.094	-7.73421
										5.076	-16.952	5.076	-13.6542	5.076	-10.6073	5.076	-7.70479
										5.058	-16.9119	5.058	-13.5977	5.058	-10.5662	5.058	-7.67779
										5.04	-16.8717	5.04	-13.5412	5.04	-10.5251	5.04	-7.64613
										5.022	-16.8321	5.022	-13.4871	5.022	-10.4841	5.022	-7.61161
										5.004	-16.7915	5.004	-13.44	5.004	-10.443	5.004	-7.5771
										4.986	-16.7509	4.986	-13.3929	4.986	-10.4016	4.986	-7.54166
										4.968	-16.7104	4.968	-13.3458	4.968	-10.3601	4.968	-7.50845
										4.95	-16.6698	4.95	-13.2987	4.95	-10.3187	4.95	-7.48334
										4.932	-16.6254	4.932	-13.2442	4.932	-10.2773	4.932	-7.45823
										4.914	-16.5801	4.914	-13.1858	4.914	-10.2357	4.914	-7.43313
										4.896	-16.5349	4.896	-13.1273	4.896	-10.1943	4.896	-7.40721
										4.878	-16.4897	4.878	-13.0689	4.878	-10.153	4.878	-7.36602
										4.86	-16.4447	4.86	-13.0161	4.86	-10.1116	4.86	-7.32482
										4.842	-16.4024	4.842	-12.9809	4.842	-10.07	4.842	-7.28363
										4.824	-16.3597	4.824	-12.9458	4.824	-10.0275	4.824	-7.23991
										4.806	-16.3169	4.806	-12.9106	4.806	-9.98494	4.806	-7.20631
										4.788	-16.2741	4.788	-12.8755	4.788	-9.9424	4.788	-7.1732
										4.77	-16.2307	4.77	-12.8276	4.77	-9.89987	4.77	-7.14009
										4.752	-16.1853	4.752	-12.7785	4.752	-9.8607	4.752	-7.10698
										4.734	-16.1402	4.734	-12.7293	4.734	-9.82186	4.734	-7.08014
										4.716	-16.0951	4.716	-12.6802	4.716	-9.78302	4.716	-7.05376
										4.698	-16.05	4.698	-12.6286	4.698	-9.74418	4.698	-7.02738
										4.68	-16.005	4.68	-12.5638	4.68	-9.70505	4.68	-7.001
										4.662	-15.9589	4.662	-12.499	4.662	-9.6653	4.662	-6.97316
										4.644	-15.912	4.644	-12.4341	4.644	-9.62555	4.644	-6.94303
										4.626	-15.8652	4.626	-12.3669	4.626	-9.58581	4.626	-6.91289
										4.608	-15.8183	4.608	-12.3153	4.608	-9.54517	4.608	-6.88275
										4.59	-15.7713	4.59	-12.2648	4.59	-9.49741	4.59	-6.8531
										4.572	-15.7264	4.572	-12.2142	4.572	-9.44963	4.572	-6.81858
										4.554	-15.682	4.554	-12.1637	4.554	-9.40185	4.554	-6.78228
										4.536	-15.6376	4.536	-12.1169	4.536	-9.35407	4.536	-6.74597
										4.518	-15.5933	4.518	-12.0676	4.518	-9.31143	4.518	-6.70967
										4.5	-15.5461	4.5	-12.0183	4.5	-9.2704	4.5	-6.67744
										4.482	-15.4943	4.482	-11.969	4.482	-9.22937	4.482	-6.64712
										4.464	-15.442	4.464	-11.9182	4.464	-9.18834	4.464	-6.6168
										4.446	-15.3896	4.446	-11.863	4.446	-9.14665	4.446	-6.58647
										4.428	-15.3373	4.428	-11.8079	4.428	-9.1037	4.428	-6.55359
										4.41	-15.2888	4.41	-11.7527	4.41	-9.06074	4.41	-6.51602
										4.392	-15.2429	4.392	-11.6975	4.392	-9.01779	4.392	-6.47846
										4.374	-15.1971	4.374	-11.6452	4.374	-8.97483	4.374	-6.44089
										4.356	-15.1512	4.356	-11.5937	4.356	-8.93006	4.356	-6.4043
										4.338	-15.1054	4.338	-11.5421	4.338	-8.88531	4.338	-6.37293
										4.32	-15.0569	4.32	-11.4906	4.32	-8.84057	4.32	-6.34156
										4.302	-15.0068	4.302	-11.4398	4.302	-8.79583	4.302	-6.31019
										4.284	-14.9568	4.284	-11.3934	4.284	-8.75314	4.284	-6.27883
										4.266	-14.9067	4.266	-11.347	4.266	-8.71282	4.266	-6.2482
										4.248	-14.8566	4.248	-11.3006	4.248	-8.67249	4.248	-6.21873
										4.23	-14.8063	4.23	-11.2543	4.23	-8.63217	4.23	-6.18926
										4.212	-14.7567	4.212	-11.2095	4.212	-8.59179	4.212	-6.15978
										4.194	-14.7072	4.194	-11.1638	4.194	-8.54557	4.194	-6.1288
										4.176	-14.6576	4.176	-11.118	4.176	-8.49903	4.176	-6.09186
										4.158	-14.6087	4.158	-11.0722	4.158	-8.45249	4.158	-6.05493
										4.14	-14.5604	4.14	-11.0196	4.14	-8.40594	4.14	-6.01799
										4.122	-14.5107	4.122	-10.9612	4.122	-8.36067	4.122	-5.98106
										4.104	-14.461	4.104	-10.9028	4.104	-8.31669	4.104	-5.94643
										4.086	-14.4112	4.086	-10.8444	4.086	-8.27272	4.086	-5.91242
										4.068	-14.3594	4.068	-10.7865	4.068	-8.22875	4.068	-5.87842
										4.05	-14.304	4.05	-10.7289	4.05	-8.18497	4.05	-5.84441
										4.032	-14.2487	4.032	-10.6712	4.032	-8.13915	4.032	-5.81616
										4.014	-14.1934	4.014	-10.6134	4.014	-8.09333	4.014	-5.79031
										3.996	-14.138	3.996	-10.5557	3.996	-8.0475	3.996	-5.76446
										3.978	-14.0832	3.978	-10.5019	3.978	-8.00168	3.978	-5.73862
										3.96	-14.0286	3.96	-10.451	3.96	-7.95843	3.96	-5.71095
										3.942	-13.974	3.942	-10.4001	3.942	-7.91679	3.942	-5.67287
										3.924	-13.9193	3.924	-10.3493	3.924	-7.87515	3.924	-5.63522
										3.906	-13.8646	3.906	-10.2931	3.906	-7.83351	3.906	-5.59758
										3.888	-13.8106	3.888	-10.2196	3.888	-7.79136	3.888	-5.55994
										3.87	-13.7567	3.87	-10.1461	3.87	-7.74705	3.87	-5.52863
										3.852	-13.7027	3.852	-10.0725	3.852	-7.70274	3.852	-5.49812
										3.834	-13.6488	3.834	-9.999	3.834	-7.65843	3.834	-5.46761
										3.816	-13.5948	3.816	-9.95164	3.816	-7.61412	3.816	-5.4371
										3.798	-13.541	3.798	-9.9091	3.798	-7.56976	3.798	-5.40509
										3.78	-13.4891	3.78	-9.86655	3.78	-7.52521	3.78	-5.37074
										3.762	-13.4371	3.762	-9.824	3.762	-7.48067	3.762	-5.3364
										3.744	-13.3852	3.744	-9.77119	3.744	-7.43612	3.744	-5.30205
										3.726	-13.3332	3.726	-9.70426	3.726	-7.39082	3.726	-5.26735
										3.708	-13.2787	3.708	-9.63733	3.708	-7.34507	3.708	-5.23256
										3.69	-13.2217	3.69	-9.57039	3.69	-7.29932	3.69	-5.19808
										3.672	-13.1648	3.672	-9.50364	3.672	-7.25356	3.672	-5.16359
										3.654	-13.1078	3.654	-9.46595	3.654	-7.20787	3.654	-5.12897
										3.636	-13.0509	3.636	-9.43048	3.636	-7.16243	3.636	-5.09385
										3.618	-12.9931	3.618	-9.39501	3.618	-7.11672	3.618	-5.06132
										3.6	-12.9341	3.6	-9.35954	3.6	-7.07101	3.6	-5.02878
										3.582	-12.875	3.582	-9.29923	3.582	-7.0253	3.582	-4.99625
										3.564	-12.816	3.564	-9.21525	3.564	-6.9789	3.564	-4.96456
										3.546	-12.7569	3.546	-9.13128	3.546	-6.93249	3.546	-4.93101
										3.528	-12.6992	3.528	-9.04731	3.528	-6.88607	3.528	-4.89704
										3.51	-12.6424	3.51	-8.96485	3.51	-6.83966	3.51	-4.86307
										3.492	-12.5856	3.492	-8.92267	3.492	-6.79357	3.492	-4.83006
										3.474	-12.5287	3.474	-8.88048	3.474	-6.74936	3.474	-4.79571
										3.456	-12.4721	3.456	-8.8383	3.456	-6.70516	3.456	-4.75871
										3.438	-12.4143	3.438	-8.79611	3.438	-6.66095	3.438	-4.72171
										3.42	-12.3557	3.42	-8.73412	3.42	-6.61675	3.42	-4.68442
										3.402	-12.2971	3.402	-8.66008	3.402	-6.57367	3.402	-4.64505
										3.384	-12.2385	3.384	-8.58603	3.384	-6.53127	3.384	-4.61066
										3.366	-12.178	3.366	-8.51199	3.366	-6.48887	3.366	-4.57665
										3.348	-12.1172	3.348	-8.44167	3.348	-6.44647	3.348	-4.54265
										3.33	-12.0567	3.33	-8.38302	3.33	-6.4023	3.33	-4.51209
										3.312	-11.9962	3.312	-8.32437	3.312	-6.34983	3.312	-4.48244
										3.294	-11.9357	3.294	-8.26572	3.294	-6.29736	3.294	-4.45139
										3.276	-11.8764	3.276	-8.20707	3.276	-6.24488	3.276	-4.42034
										3.258	-11.8157	3.258	-8.15924	3.258	-6.19241	3.258	-4.38839
										3.24	-11.755	3.24	-8.11549	3.24	-6.14551	3.24	-4.35505
										3.222	-11.6944	3.222	-8.07174	3.222	-6.10065	3.222	-4.32381
										3.204	-11.6337	3.204	-8.02799	3.204	-6.0558	3.204	-4.29258
										3.186	-11.571	3.186	-7.97303	3.186	-6.01094	3.186	-4.261
										3.168	-11.5085	3.168	-7.90061	3.168	-5.96764	3.168	-4.22714
										3.15	-11.446	3.15	-7.82819	3.15	-5.92625	3.15	-4.19402
										3.132	-11.3835	3.132	-7.75576	3.132	-5.88486	3.132	-4.16115
										3.114	-11.321	3.114	-7.68445	3.114	-5.84347	3.114	-4.12827
										3.096	-11.2591	3.096	-7.63242	3.096	-5.80209	3.096	-4.09661
										3.078	-11.197	3.078	-7.58023	3.078	-5.75635	3.078	-4.06489
										3.06	-11.1349	3.06	-7.52804	3.06	-5.71029	3.06	-4.03271
										3.042	-11.0728	3.042	-7.47586	3.042	-5.66423	3.042	-4.00052
										3.024	-11.0106	3.024	-7.41747	3.024	-5.61816	3.024	-3.97138
										3.006	-10.9474	3.006	-7.3547	3.006	-5.57298	3.006	-3.94421
										2.988	-10.8842	2.988	-7.29193	2.988	-5.5289	2.988	-3.91594
										2.97	-10.8211	2.97	-7.22916	2.97	-5.48481	2.97	-3.88763
										2.952	-10.7579	2.952	-7.16568	2.952	-5.44073	2.952	-3.85583
										2.934	-10.6949	2.934	-7.09404	2.934	-5.39654	2.934	-3.81717
										2.916	-10.6314	2.916	-7.0224	2.916	-5.34987	2.916	-3.77833
										2.898	-10.567	2.898	-6.95076	2.898	-5.30317	2.898	-3.73936
										2.88	-10.5026	2.88	-6.87912	2.88	-5.25648	2.88	-3.70107
										2.862	-10.4381	2.862	-6.81479	2.862	-5.20978	2.862	-3.67204
										2.844	-10.374	2.844	-6.75454	2.844	-5.16481	2.844	-3.6433
										2.826	-10.3125	2.826	-6.69429	2.826	-5.12051	2.826	-3.61645
										2.808	-10.2515	2.808	-6.63404	2.808	-5.07621	2.808	-3.5896
										2.79	-10.1905	2.79	-6.57651	2.79	-5.03191	2.79	-3.56051
										2.772	-10.1295	2.772	-6.52441	2.772	-4.98774	2.772	-3.52906
										2.754	-10.0673	2.754	-6.47231	2.754	-4.94497	2.754	-3.49571
										2.736	-9.99914	2.736	-6.4202	2.736	-4.9022	2.736	-3.46041
										2.718	-9.93093	2.718	-6.3681	2.718	-4.85942	2.718	-3.42507
										2.7	-9.86271	2.7	-6.30782	2.7	-4.81665	2.7	-3.38891
										2.682	-9.79449	2.682	-6.24797	2.682	-4.77341	2.682	-3.35275
										2.664	-9.72495	2.664	-6.18812	2.664	-4.72981	2.664	-3.32018
										2.646	-9.65802	2.646	-6.12828	2.646	-4.6862	2.646	-3.28765
										2.628	-9.59108	2.628	-6.06704	2.628	-4.6426	2.628	-3.25715
										2.61	-9.52415	2.61	-6.00251	2.61	-4.59795	2.61	-3.22727
										2.592	-9.45722	2.592	-5.93798	2.592	-4.55152	2.592	-3.19719
										2.574	-9.39266	2.574	-5.87345	2.574	-4.50509	2.574	-3.16702
										2.556	-9.3262	2.556	-5.80942	2.556	-4.45866	2.556	-3.13651
										2.538	-9.25975	2.538	-5.74942	2.538	-4.41224	2.538	-3.10565
										2.52	-9.19329	2.52	-5.6886	2.52	-4.36698	2.52	-3.07636
										2.502	-9.12683	2.502	-5.62778	2.502	-4.32192	2.502	-3.04912
										2.484	-9.05579	2.484	-5.56696	2.484	-4.27686	2.484	-3.02217
										2.466	-8.98585	2.466	-5.50628	2.466	-4.23179	2.466	-2.99614
										2.448	-8.91592	2.448	-5.44737	2.448	-4.18776	2.448	-2.96982
										2.43	-8.84598	2.43	-5.38847	2.43	-4.1445	2.43	-2.93436
										2.412	-8.77654	2.412	-5.32956	2.412	-4.10124	2.412	-2.89861
										2.394	-8.71132	2.394	-5.26968	2.394	-4.05798	2.394	-2.85962
										2.376	-8.64591	2.376	-5.19676	2.376	-4.01507	2.376	-2.82064
										2.358	-8.58051	2.358	-5.12384	2.358	-3.97552	2.358	-2.78766
										2.34	-8.51511	2.34	-5.05092	2.34	-3.93598	2.34	-2.75815
										2.322	-8.44852	2.322	-4.978	2.322	-3.89643	2.322	-2.73086
										2.304	-8.37717	2.304	-4.90989	2.304	-3.85688	2.304	-2.70445
										2.286	-8.30525	2.286	-4.84575	2.286	-3.81034	2.286	-2.6774
										2.268	-8.23332	2.268	-4.7816	2.268	-3.76	2.268	-2.64822
										2.25	-8.16139	2.25	-4.71746	2.25	-3.70967	2.25	-2.61855
										2.232	-8.09004	2.232	-4.65725	2.232	-3.65933	2.232	-2.58793
										2.214	-8.02022	2.214	-4.60486	2.214	-3.61032	2.214	-2.55731
										2.196	-7.95048	2.196	-4.55247	2.196	-3.5676	2.196	-2.52448
										2.178	-7.88074	2.178	-4.50009	2.178	-3.52487	2.178	-2.49119
										2.16	-7.811	2.16	-4.4477	2.16	-3.48214	2.16	-2.46018
										2.142	-7.74159	2.142	-4.38888	2.142	-3.43942	2.142	-2.43027
										2.124	-7.67141	2.124	-4.32826	2.124	-3.39844	2.124	-2.40154
										2.106	-7.60123	2.106	-4.26764	2.106	-3.35749	2.106	-2.37447
										2.088	-7.53105	2.088	-4.20703	2.088	-3.31653	2.088	-2.34724
										2.07	-7.46086	2.07	-4.14698	2.07	-3.27558	2.07	-2.31957
										2.052	-7.39027	2.052	-4.09491	2.052	-3.23352	2.052	-2.2919
										2.034	-7.31998	2.034	-4.04283	2.034	-3.18966	2.034	-2.26282
										2.016	-7.2497	2.016	-3.99075	2.016	-3.1458	2.016	-2.23321
										1.998	-7.17942	1.998	-3.93935	1.998	-3.10194	1.998	-2.19825
										1.98	-7.10914	1.98	-3.86986	1.98	-3.05823	1.98	-2.16329
										1.962	-7.03888	1.962	-3.79607	1.962	-3.02207	1.962	-2.1296
										1.944	-6.96853	1.944	-3.72228	1.944	-2.98632	1.944	-2.09726
										1.926	-6.89818	1.926	-3.64849	1.926	-2.95058	1.926	-2.07119
										1.908	-6.82784	1.908	-3.58368	1.908	-2.91483	1.908	-2.04727
										1.89	-6.75749	1.89	-3.5276	1.89	-2.87489	1.89	-2.02322
										1.872	-6.68638	1.872	-3.47151	1.872	-2.83174	1.872	-1.99813
										1.854	-6.61464	1.854	-3.41542	1.854	-2.7886	1.854	-1.97141
										1.836	-6.54289	1.836	-3.35956	1.836	-2.74545	1.836	-1.94285
										1.818	-6.47115	1.818	-3.30727	1.818	-2.70298	1.818	-1.91428
										1.8	-6.39906	1.8	-3.25499	1.8	-2.66385	1.8	-1.88582
										1.782	-6.32707	1.782	-3.2027	1.782	-2.62472	1.782	-1.85713
										1.764	-6.25602	1.764	-3.15041	1.764	-2.58558	1.764	-1.82732
										1.746	-6.18496	1.746	-3.09027	1.746	-2.54645	1.746	-1.79752
										1.728	-6.11391	1.728	-3.02719	1.728	-2.51123	1.728	-1.76845
										1.71	-6.04327	1.71	-2.96412	1.71	-2.47789	1.71	-1.74091
										1.692	-5.97049	1.692	-2.90104	1.692	-2.44455	1.692	-1.71709
										1.674	-5.89691	1.674	-2.84212	1.674	-2.4112	1.674	-1.69356
										1.656	-5.82333	1.656	-2.7922	1.656	-2.37454	1.656	-1.67004
										1.638	-5.74975	1.638	-2.74228	1.638	-2.32693	1.638	-1.64757
										1.62	-5.67572	1.62	-2.69235	1.62	-2.27933	1.62	-1.62303
										1.602	-5.60267	1.602	-2.64243	1.602	-2.23173	1.602	-1.59746
										1.584	-5.52966	1.584	-2.58955	1.584	-2.18413	1.584	-1.57189
										1.566	-5.45664	1.566	-2.53648	1.566	-2.14546	1.566	-1.54418
										1.548	-5.38363	1.548	-2.48341	1.548	-2.10837	1.548	-1.5144
										1.53	-5.31162	1.53	-2.43034	1.53	-2.07127	1.53	-1.48384
										1.512	-5.24055	1.512	-2.37286	1.512	-2.03418	1.512	-1.45329
										1.494	-5.16947	1.494	-2.30877	1.494	-2.00024	1.494	-1.42283
										1.476	-5.0984	1.476	-2.24468	1.476	-1.97107	1.476	-1.39794
										1.458	-5.02732	1.458	-2.18059	1.458	-1.94189	1.458	-1.37698
										1.44	-4.95716	1.44	-2.1165	1.44	-1.91272	1.44	-1.35725
										1.422	-4.88794	1.422	-2.07022	1.422	-1.88326	1.422	-1.33753
										1.404	-4.81873	1.404	-2.02443	1.404	-1.8422	1.404	-1.31544
										1.386	-4.74951	1.386	-1.97864	1.386	-1.80097	1.386	-1.29008
										1.368	-4.68029	1.368	-1.93285	1.368	-1.75975	1.368	-1.26427
										1.35	-4.60666	1.35	-1.88522	1.35	-1.71852	1.35	-1.23846
										1.332	-4.53097	1.332	-1.83633	1.332	-1.6853	1.332	-1.21319
										1.314	-4.45529	1.314	-1.78743	1.314	-1.65656	1.314	-1.18927
										1.296	-4.3796	1.296	-1.73854	1.296	-1.62781	1.296	-1.16342
										1.278	-4.30412	1.278	-1.68932	1.278	-1.59907	1.278	-1.13757
										1.26	-4.23314	1.26	-1.63684	1.26	-1.5677	1.26	-1.11172
										1.242	-4.16368	1.242	-1.58436	1.242	-1.52487	1.242	-1.08687
										1.224	-4.09423	1.224	-1.53188	1.224	-1.48204	1.224	-1.06483
										1.206	-4.02477	1.206	-1.4794	1.206	-1.43921	1.206	-1.04288
										1.188	-3.95533	1.188	-1.43098	1.188	-1.39638	1.188	-1.02092
										1.17	-3.88275	1.17	-1.38449	1.17	-1.36122	1.17	-0.99867
										1.152	-3.80912	1.152	-1.33801	1.152	-1.32982	1.152	-0.97471
										1.134	-3.73549	1.134	-1.29152	1.134	-1.29842	1.134	-0.95096
										1.116	-3.66186	1.116	-1.24664	1.116	-1.26703	1.116	-0.92721
										1.098	-3.58836	1.098	-1.20751	1.098	-1.23882	1.098	-0.90346
										1.08	-3.51827	1.08	-1.16839	1.08	-1.21551	1.08	-0.88329
										1.062	-3.44847	1.062	-1.12927	1.062	-1.19219	1.062	-0.86378
										1.044	-3.37868	1.044	-1.09014	1.044	-1.16888	1.044	-0.84427
										1.026	-3.30888	1.026	-1.04429	1.026	-1.14556	1.026	-0.82476
										1.008	-3.23786	1.008	-0.99702	1.008	-1.1067	1.008	-0.80403
										0.99	-3.16645	0.99	-0.94974	0.99	-1.06602	0.99	-0.78204
										0.972	-3.09504	0.972	-0.90247	0.972	-1.02534	0.972	-0.76005
										0.954	-3.02363	0.954	-0.8598	0.954	-0.98466	0.954	-0.73807
										0.936	-2.95223	0.936	-0.82424	0.936	-0.94916	0.936	-0.71642
										0.918	-2.88466	0.918	-0.78868	0.918	-0.92008	0.918	-0.69581
										0.9	-2.8176	0.9	-0.75313	0.9	-0.891	0.9	-0.67474
										0.882	-2.75054	0.882	-0.71757	0.882	-0.86192	0.882	-0.65368
										0.864	-2.68349	0.864	-0.68879	0.864	-0.83312	0.864	-0.63261
										0.846	-2.61643	0.846	-0.66062	0.846	-0.80849	0.846	-0.61136
										0.828	-2.55047	0.828	-0.63244	0.828	-0.78388	0.828	-0.59186
										0.81	-2.48726	0.81	-0.60427	0.81	-0.75926	0.81	-0.57253
										0.792	-2.42404	0.792	-0.57586	0.792	-0.73464	0.792	-0.5532
										0.774	-2.36082	0.774	-0.54698	0.774	-0.7103	0.774	-0.53399
										0.756	-2.29761	0.756	-0.51811	0.756	-0.68596	0.756	-0.51564
										0.738	-2.23127	0.738	-0.48923	0.738	-0.66163	0.738	-0.49737
										0.72	-2.16336	0.72	-0.46002	0.72	-0.63729	0.72	-0.4791
										0.702	-2.09545	0.702	-0.42865	0.702	-0.61313	0.702	-0.46083
										0.684	-2.02754	0.684	-0.39729	0.684	-0.59132	0.684	-0.44535
										0.666	-1.95971	0.666	-0.36592	0.666	-0.56951	0.666	-0.43078
										0.648	-1.89431	0.648	-0.33456	0.648	-0.5477	0.648	-0.41621
										0.63	-1.82928	0.63	-0.3104	0.63	-0.52589	0.63	-0.40164
										0.612	-1.76425	0.612	-0.28976	0.612	-0.50111	0.612	-0.38616
										0.594	-1.69922	0.594	-0.26911	0.594	-0.47543	0.594	-0.3704
										0.576	-1.63465	0.576	-0.24847	0.576	-0.44976	0.576	-0.35464
										0.558	-1.57312	0.558	-0.22739	0.558	-0.42408	0.558	-0.33888
										0.54	-1.51203	0.54	-0.20572	0.54	-0.40153	0.54	-0.32315
										0.522	-1.45095	0.522	-0.18405	0.522	-0.38497	0.522	-0.30435
										0.504	-1.38986	0.504	-0.16238	0.504	-0.3684	0.504	-0.28459
										0.486	-1.32907	0.486	-0.14071	0.486	-0.35184	0.486	-0.26508
										0.468	-1.27174	0.468	-0.12006	0.468	-0.33527	0.468	-0.25278
										0.45	-1.21491	0.45	-0.09932	0.45	-0.31867	0.45	-0.23803
										0.432	-1.15808	0.432	-0.07858	0.432	-0.30222	0.432	-0.19895
										0.414	-1.10125	0.414	-0.05784	0.414	-0.28577	0.414	-0.21949
										0.396	-1.04569	0.396	-0.04022	0.396	-0.26933	0.396	-0.20437
										0.378	-0.98971	0.378	-0.02758	0.378	-0.25141	0.378	-0.18981
										0.36	-0.93368	0.36	-0.01493	0.36	-0.23168	0.36	-0.18099
										0.342	-0.87765	0.342	-0.00229	0.342	-0.21194	0.342	-0.17075
										0.324	-0.82162	0.324	0.01026	0.324	-0.19221	0.324	-0.16148
										0.306	-0.76619	0.306	0.01856	0.306	-0.17267	0.306	-0.15151
										0.288	-0.7131	0.288	0.02673	0.288	-0.16144	0.288	-0.13498
										0.27	-0.66002	0.27	0.0349	0.27	-0.15054	0.27	-0.12412
										0.252	-0.60694	0.252	0.04308	0.252	-0.13963	0.252	-0.11832
										0.234	-0.55386	0.234	0.05003	0.234	-0.12872	0.234	-0.1097
										0.216	-0.50351	0.216	0.05603	0.216	-0.11717	0.216	-0.10437
										0.198	-0.45634	0.198	0.06203	0.198	-0.10435	0.198	-0.09434
										0.18	-0.40917	0.18	0.06803	0.18	-0.09154	0.18	-0.08443
										0.162	-0.362	0.162	0.07264	0.162	-0.07872	0.162	-0.0747
										0.144	-0.31483	0.144	0.06662	0.144	-0.06635	0.144	-0.06531
										0.126	-0.27102	0.126	0.06059	0.126	-0.0567	0.126	-0.05224
										0.108	-0.2292	0.108	0.05457	0.108	-0.04704	0.108	-0.04208
										0.09	-0.18738	0.09	0.04854	0.09	-0.03739	0.09	-0.03703
										0.072	-0.14556	0.072	0.04008	0.072	-0.02773	0.072	-0.02857
										0.054	-0.10419	0.054	0.03069	0.054	-0.02035	0.054	-0.02298
										0.036	-0.06901	0.036	0.0213	0.036	-0.01356	0.036	-0.01808
										0.018	-0.0345	0.018	0.01191	0.018	-0.00678	0.018	-0.00564
										0	0	0	0	0	0	0	0
										-0.018	0.0345	-0.018	-0.01625	-0.018	0.00752	-0.018	0.00709
										-0.036	0.06757	-0.036	-0.0325	-0.036	0.01567	-0.036	0.01672
										-0.054	0.08965	-0.054	-0.04875	-0.054	0.02382	-0.054	0.02236
										-0.072	0.10886	-0.072	-0.065	-0.072	0.03197	-0.072	0.02648
										-0.09	0.12808	-0.09	-0.08714	-0.09	0.04011	-0.09	0.03526
										-0.108	0.1473	-0.108	-0.1102	-0.108	0.04953	-0.108	0.05262
										-0.126	0.16019	-0.126	-0.13326	-0.126	0.05935	-0.126	0.04441
										-0.144	0.14597	-0.144	-0.15633	-0.144	0.06917	-0.144	0.05092
										-0.162	0.12904	-0.162	-0.17805	-0.162	0.079	-0.162	0.06309
										-0.18	0.11212	-0.18	-0.19837	-0.18	0.08736	-0.18	0.06305
										-0.198	0.09519	-0.198	-0.21869	-0.198	0.09445	-0.198	0.0704
										-0.216	0.07476	-0.216	-0.23901	-0.216	0.10155	-0.216	0.07906
										-0.234	0.04592	-0.234	-0.26013	-0.234	0.10865	-0.234	0.08675
										-0.252	0.01709	-0.252	-0.29023	-0.252	0.11551	-0.252	0.0954
										-0.27	-0.01175	-0.27	-0.32032	-0.27	0.11543	-0.27	0.10944
										-0.288	-0.04058	-0.288	-0.35042	-0.288	0.11534	-0.288	0.10694
										-0.306	-0.07421	-0.306	-0.38052	-0.306	0.11526	-0.306	0.11126
										-0.324	-0.11709	-0.324	-0.41015	-0.324	0.11518	-0.324	0.12387
										-0.342	-0.15996	-0.342	-0.43943	-0.342	0.11311	-0.342	0.12797
										-0.36	-0.20283	-0.36	-0.46872	-0.36	0.11057	-0.36	0.13925
										-0.378	-0.2457	-0.378	-0.49801	-0.378	0.10803	-0.378	0.14153
										-0.396	-0.28898	-0.396	-0.52786	-0.396	0.1055	-0.396	0.15061
										-0.414	-0.33319	-0.414	-0.56135	-0.414	0.10328	-0.414	0.15148
										-0.432	-0.37741	-0.432	-0.59484	-0.432	0.09951	-0.432	0.15534
										-0.45	-0.42162	-0.45	-0.62833	-0.45	0.09574	-0.45	0.16151
										-0.468	-0.46583	-0.468	-0.66182	-0.468	0.09197	-0.468	0.16192
										-0.486	-0.51655	-0.486	-0.69194	-0.486	0.0882	-0.486	0.17029
										-0.504	-0.5722	-0.504	-0.72062	-0.504	0.08219	-0.504	0.17049
										-0.522	-0.62784	-0.522	-0.74931	-0.522	0.07696	-0.522	0.16887
										-0.54	-0.68348	-0.54	-0.778	-0.54	0.07173	-0.54	0.16706
										-0.558	-0.73912	-0.558	-0.80913	-0.558	0.0665	-0.558	0.16525
										-0.576	-0.79137	-0.576	-0.84715	-0.576	0.06106	-0.576	0.16345
										-0.594	-0.84208	-0.594	-0.88516	-0.594	0.05406	-0.594	0.16164
										-0.612	-0.89279	-0.612	-0.92318	-0.612	0.04705	-0.612	0.15983
										-0.63	-0.9435	-0.63	-0.96119	-0.63	0.04004	-0.63	0.15821
										-0.648	-0.99453	-0.648	-0.99569	-0.648	0.03303	-0.648	0.1567
										-0.666	-1.05205	-0.666	-1.02956	-0.666	0.02304	-0.666	0.15519
										-0.684	-1.11084	-0.684	-1.06343	-0.684	0.01243	-0.684	0.15367
										-0.702	-1.16963	-0.702	-1.0973	-0.702	0.00182	-0.702	0.1517
										-0.72	-1.22841	-0.72	-1.13763	-0.72	-0.00879	-0.72	0.14888
										-0.738	-1.28702	-0.738	-1.18541	-0.738	-0.02029	-0.738	0.14607
										-0.756	-1.34453	-0.756	-1.23319	-0.756	-0.03196	-0.756	0.14326
										-0.774	-1.40199	-0.774	-1.28097	-0.774	-0.04364	-0.774	0.14183
										-0.792	-1.45945	-0.792	-1.32836	-0.792	-0.05531	-0.792	0.14584
										-0.81	-1.5169	-0.81	-1.36326	-0.81	-0.06723	-0.81	0.14983
										-0.828	-1.57533	-0.828	-1.39817	-0.828	-0.08388	-0.828	0.15381
										-0.846	-1.64183	-0.846	-1.43307	-0.846	-0.10053	-0.846	0.1578
										-0.864	-1.70904	-0.864	-1.46797	-0.864	-0.11718	-0.864	0.14557
										-0.882	-1.77625	-0.882	-1.50798	-0.882	-0.13383	-0.882	0.13146
										-0.9	-1.84346	-0.9	-1.55164	-0.9	-0.1513	-0.9	0.11736
										-0.918	-1.9109	-0.918	-1.59531	-0.918	-0.16909	-0.918	0.10326
										-0.936	-1.97833	-0.936	-1.63897	-0.936	-0.18687	-0.936	0.09236
										-0.954	-2.04575	-0.954	-1.68258	-0.954	-0.20466	-0.954	0.08222
										-0.972	-2.11317	-0.972	-1.72548	-0.972	-0.22422	-0.972	0.07208
										-0.99	-2.18059	-0.99	-1.76838	-0.99	-0.25135	-0.99	0.06194
										-1.008	-2.24924	-1.008	-1.81128	-1.008	-0.27849	-1.008	0.05147
										-1.026	-2.32091	-1.026	-1.85418	-1.026	-0.30562	-1.026	0.0406
										-1.044	-2.39259	-1.044	-1.90494	-1.044	-0.33276	-1.044	0.03031
										-1.062	-2.46426	-1.062	-1.95865	-1.062	-0.36517	-1.062	0.02001
										-1.08	-2.53594	-1.08	-2.01236	-1.08	-0.40066	-1.08	0.00971
										-1.098	-2.60632	-1.098	-2.06607	-1.098	-0.43615	-1.098	-0.00059613
										-1.116	-2.67508	-1.116	-2.11776	-1.116	-0.47164	-1.116	-0.01508
										-1.134	-2.74383	-1.134	-2.16487	-1.134	-0.50523	-1.134	-0.02964
										-1.152	-2.81259	-1.152	-2.21199	-1.152	-0.5308	-1.152	-0.04419
										-1.17	-2.88134	-1.17	-2.2591	-1.17	-0.55638	-1.17	-0.05947
										-1.188	-2.95317	-1.188	-2.30622	-1.188	-0.58196	-1.188	-0.07545
										-1.206	-3.02872	-1.206	-2.35866	-1.206	-0.60753	-1.206	-0.09136
										-1.224	-3.10427	-1.224	-2.41159	-1.224	-0.63671	-1.224	-0.10726
										-1.242	-3.17983	-1.242	-2.46451	-1.242	-0.66793	-1.242	-0.12304
										-1.26	-3.25538	-1.26	-2.51744	-1.26	-0.69916	-1.26	-0.13772
										-1.278	-3.33046	-1.278	-2.56689	-1.278	-0.73038	-1.278	-0.1519
										-1.296	-3.40425	-1.296	-2.61273	-1.296	-0.76196	-1.296	-0.16609
										-1.314	-3.47804	-1.314	-2.65857	-1.314	-0.79243	-1.314	-0.18027
										-1.332	-3.55184	-1.332	-2.70441	-1.332	-0.8229	-1.332	-0.19679
										-1.35	-3.6255	-1.35	-2.75077	-1.35	-0.85337	-1.35	-0.21712
										-1.368	-3.69777	-1.368	-2.8072	-1.368	-0.88316	-1.368	-0.23745
										-1.386	-3.77022	-1.386	-2.86364	-1.386	-0.9152	-1.386	-0.25778
										-1.404	-3.84268	-1.404	-2.92008	-1.404	-0.94724	-1.404	-0.27807
										-1.422	-3.91513	-1.422	-2.97653	-1.422	-0.97928	-1.422	-0.29751
										-1.44	-3.98883	-1.44	-3.02914	-1.44	-1.01132	-1.44	-0.31635
										-1.458	-4.0668	-1.458	-3.0794	-1.458	-1.0473	-1.458	-0.33519
										-1.476	-4.14462	-1.476	-3.12966	-1.476	-1.08434	-1.476	-0.35405
										-1.494	-4.22244	-1.494	-3.17992	-1.494	-1.12137	-1.494	-0.37333
										-1.512	-4.30026	-1.512	-3.23237	-1.512	-1.1584	-1.512	-0.39355
										-1.53	-4.37628	-1.53	-3.2911	-1.53	-1.19399	-1.53	-0.41378
										-1.548	-4.45099	-1.548	-3.34983	-1.548	-1.22646	-1.548	-0.434
										-1.566	-4.5257	-1.566	-3.40856	-1.566	-1.25893	-1.566	-0.45721
										-1.584	-4.60041	-1.584	-3.46729	-1.584	-1.2914	-1.584	-0.48084
										-1.602	-4.67512	-1.602	-3.52063	-1.602	-1.32388	-1.602	-0.50443
										-1.62	-4.75029	-1.62	-3.57253	-1.62	-1.36791	-1.62	-0.52803
										-1.638	-4.82541	-1.638	-3.62443	-1.638	-1.41432	-1.638	-0.55085
										-1.656	-4.90052	-1.656	-3.67633	-1.656	-1.46073	-1.656	-0.57283
										-1.674	-4.97564	-1.674	-3.72656	-1.674	-1.50714	-1.674	-0.59538
										-1.692	-5.05075	-1.692	-3.7741	-1.692	-1.54883	-1.692	-0.61792
										-1.71	-5.1265	-1.71	-3.82164	-1.71	-1.58426	-1.71	-0.64047
										-1.728	-5.20186	-1.728	-3.86918	-1.728	-1.61969	-1.728	-0.66435
										-1.746	-5.27723	-1.746	-3.91672	-1.746	-1.65512	-1.746	-0.69129
										-1.764	-5.35259	-1.764	-3.97593	-1.764	-1.69089	-1.764	-0.719
										-1.782	-5.42796	-1.782	-4.03557	-1.782	-1.72905	-1.782	-0.7467
										-1.8	-5.50179	-1.8	-4.09521	-1.8	-1.76687	-1.8	-0.77396
										-1.818	-5.57607	-1.818	-4.15485	-1.818	-1.80468	-1.818	-0.79981
										-1.836	-5.65034	-1.836	-4.21392	-1.836	-1.84249	-1.836	-0.82477
										-1.854	-5.72462	-1.854	-4.2721	-1.854	-1.88433	-1.854	-0.84972
										-1.872	-5.7989	-1.872	-4.33029	-1.872	-1.93003	-1.872	-0.87526
										-1.89	-5.8726	-1.89	-4.38847	-1.89	-1.97574	-1.89	-0.90284
										-1.908	-5.94668	-1.908	-4.44624	-1.908	-2.02144	-1.908	-0.93205
										-1.926	-6.02076	-1.926	-4.50036	-1.926	-2.06639	-1.926	-0.96125
										-1.944	-6.09484	-1.944	-4.55448	-1.944	-2.11034	-1.944	-0.99045
										-1.962	-6.16926	-1.962	-4.60859	-1.962	-2.15429	-1.962	-1.01674
										-1.98	-6.24752	-1.98	-4.66271	-1.98	-2.19825	-1.98	-1.04163
										-1.998	-6.32571	-1.998	-4.7239	-1.998	-2.2422	-1.998	-1.06599
										-2.016	-6.4039	-2.016	-4.78872	-2.016	-2.28767	-2.016	-1.09034
										-2.034	-6.48209	-2.034	-4.85354	-2.034	-2.33328	-2.034	-1.11669
										-2.052	-6.55979	-2.052	-4.91836	-2.052	-2.37888	-2.052	-1.14397
										-2.07	-6.63792	-2.07	-4.97958	-2.07	-2.42449	-2.07	-1.17148
										-2.088	-6.71634	-2.088	-5.03142	-2.088	-2.46881	-2.088	-1.19899
										-2.106	-6.79476	-2.106	-5.08326	-2.106	-2.509	-2.106	-1.2272
										-2.124	-6.87318	-2.124	-5.13511	-2.124	-2.54918	-2.124	-1.25638
										-2.142	-6.95065	-2.142	-5.18695	-2.142	-2.58936	-2.142	-1.28988
										-2.16	-7.02272	-2.16	-5.24537	-2.16	-2.62954	-2.16	-1.32377
										-2.178	-7.09479	-2.178	-5.30523	-2.178	-2.67411	-2.178	-1.35742
										-2.196	-7.16686	-2.196	-5.3651	-2.196	-2.72017	-2.196	-1.38978
										-2.214	-7.23893	-2.214	-5.42496	-2.214	-2.76622	-2.214	-1.42197
										-2.232	-7.31145	-2.232	-5.4826	-2.232	-2.81228	-2.232	-1.454
										-2.25	-7.3849	-2.25	-5.53795	-2.25	-2.85974	-2.25	-1.48604
										-2.268	-7.45835	-2.268	-5.59331	-2.268	-2.90794	-2.268	-1.52008
										-2.286	-7.5318	-2.286	-5.64866	-2.286	-2.95613	-2.286	-1.55448
										-2.304	-7.60524	-2.304	-5.70402	-2.304	-3.00433	-2.304	-1.58608
										-2.322	-7.67869	-2.322	-5.75294	-2.322	-3.05234	-2.322	-1.61708
										-2.34	-7.75232	-2.34	-5.80128	-2.34	-3.09592	-2.34	-1.64759
										-2.358	-7.82596	-2.358	-5.84962	-2.358	-3.13951	-2.358	-1.67615
										-2.376	-7.8996	-2.376	-5.89796	-2.376	-3.1831	-2.376	-1.7064
										-2.394	-7.97323	-2.394	-5.95239	-2.394	-3.22669	-2.394	-1.73852
										-2.412	-8.04465	-2.412	-6.01316	-2.412	-3.27288	-2.412	-1.77064
										-2.43	-8.11548	-2.43	-6.07393	-2.43	-3.32137	-2.43	-1.80654
										-2.448	-8.18632	-2.448	-6.1347	-2.448	-3.36987	-2.448	-1.84242
										-2.466	-8.25715	-2.466	-6.19475	-2.466	-3.41836	-2.466	-1.87699
										-2.484	-8.32798	-2.484	-6.25026	-2.484	-3.46653	-2.484	-1.91156
										-2.502	-8.40176	-2.502	-6.30577	-2.502	-3.51154	-2.502	-1.94359
										-2.52	-8.47592	-2.52	-6.36129	-2.52	-3.55656	-2.52	-1.97422
										-2.538	-8.55008	-2.538	-6.4168	-2.538	-3.60158	-2.538	-2.00628
										-2.556	-8.62424	-2.556	-6.48462	-2.556	-3.64659	-2.556	-2.03857
										-2.574	-8.69833	-2.574	-6.5579	-2.574	-3.69301	-2.574	-2.07131
										-2.592	-8.76917	-2.592	-6.63118	-2.592	-3.74018	-2.592	-2.10486
										-2.61	-8.83925	-2.61	-6.70446	-2.61	-3.78735	-2.61	-2.13886
										-2.628	-8.90933	-2.628	-6.76685	-2.628	-3.83453	-2.628	-2.1734
										-2.646	-8.9794	-2.646	-6.80116	-2.646	-3.88239	-2.646	-2.20821
										-2.664	-9.04924	-2.664	-6.83548	-2.664	-3.93212	-2.664	-2.2457
										-2.682	-9.12146	-2.682	-6.86979	-2.682	-3.98185	-2.682	-2.2832
										-2.7	-9.19377	-2.7	-6.90411	-2.7	-4.03158	-2.7	-2.31561
										-2.718	-9.26608	-2.718	-6.9692	-2.718	-4.08131	-2.718	-2.34773
										-2.736	-9.33839	-2.736	-7.03933	-2.736	-4.12796	-2.736	-2.37757
										-2.754	-9.4106	-2.754	-7.10945	-2.754	-4.17393	-2.754	-2.40682
										-2.772	-9.48209	-2.772	-7.17958	-2.772	-4.2199	-2.772	-2.44266
										-2.79	-9.55358	-2.79	-7.24707	-2.79	-4.26587	-2.79	-2.48158
										-2.808	-9.62508	-2.808	-7.31065	-2.808	-4.31372	-2.808	-2.52075
										-2.826	-9.69657	-2.826	-7.37423	-2.826	-4.36414	-2.826	-2.56015
										-2.844	-9.76586	-2.844	-7.43782	-2.844	-4.41455	-2.844	-2.59806
										-2.862	-9.83155	-2.862	-7.5014	-2.862	-4.46496	-2.862	-2.62885
										-2.88	-9.89724	-2.88	-7.55545	-2.88	-4.51508	-2.88	-2.66014
										-2.898	-9.96294	-2.898	-7.60929	-2.898	-4.56433	-2.898	-2.69328
										-2.916	-10.0286	-2.916	-7.66313	-2.916	-4.61378	-2.916	-2.72642
										-2.934	-10.0955	-2.934	-7.71697	-2.934	-4.66322	-2.934	-2.76558
										-2.952	-10.1629	-2.952	-7.76476	-2.952	-4.71267	-2.952	-2.80635
										-2.97	-10.2304	-2.97	-7.80804	-2.97	-4.76226	-2.97	-2.84786
										-2.988	-10.2978	-2.988	-7.85133	-2.988	-4.81176	-2.988	-2.88988
										-3.006	-10.3652	-3.006	-7.89462	-3.006	-4.86126	-3.006	-2.92949
										-3.024	-10.4336	-3.024	-7.94164	-3.024	-4.91076	-3.024	-2.96514
										-3.042	-10.5032	-3.042	-8.013	-3.042	-4.96	-3.042	-2.99997
										-3.06	-10.5729	-3.06	-8.08436	-3.06	-5.00809	-3.06	-3.03297
										-3.078	-10.6425	-3.078	-8.15572	-3.078	-5.05618	-3.078	-3.06596
										-3.096	-10.7121	-3.096	-8.22708	-3.096	-5.10427	-3.096	-3.103
										-3.114	-10.7792	-3.114	-8.27947	-3.114	-5.15235	-3.114	-3.14012
										-3.132	-10.8457	-3.132	-8.32465	-3.132	-5.20092	-3.132	-3.1782
										-3.15	-10.9122	-3.15	-8.36982	-3.15	-5.25044	-3.15	-3.21629
										-3.168	-10.9787	-3.168	-8.415	-3.168	-5.29996	-3.168	-3.25394
										-3.186	-11.0452	-3.186	-8.46716	-3.186	-5.34948	-3.186	-3.29115
										-3.204	-11.1108	-3.204	-8.53509	-3.204	-5.39877	-3.204	-3.32466
										-3.222	-11.176	-3.222	-8.60302	-3.222	-5.44625	-3.222	-3.35713
										-3.24	-11.2413	-3.24	-8.67095	-3.24	-5.49372	-3.24	-3.3896
										-3.258	-11.3066	-3.258	-8.73888	-3.258	-5.54119	-3.258	-3.42216
										-3.276	-11.3713	-3.276	-8.79247	-3.276	-5.58866	-3.276	-3.45776
										-3.294	-11.4354	-3.294	-8.84399	-3.294	-5.64051	-3.294	-3.4963
										-3.312	-11.4994	-3.312	-8.89551	-3.312	-5.69314	-3.312	-3.53484
										-3.33	-11.5634	-3.33	-8.94703	-3.33	-5.74578	-3.33	-3.57089
										-3.348	-11.6275	-3.348	-9.00495	-3.348	-5.79842	-3.348	-3.60601
										-3.366	-11.6914	-3.366	-9.07239	-3.366	-5.84803	-3.366	-3.64141
										-3.384	-11.7553	-3.384	-9.13983	-3.384	-5.89341	-3.384	-3.67681
										-3.402	-11.8192	-3.402	-9.20727	-3.402	-5.93878	-3.402	-3.71366
										-3.42	-11.8831	-3.42	-9.2743	-3.42	-5.98415	-3.42	-3.75353
										-3.438	-11.947	-3.438	-9.32786	-3.438	-6.02935	-3.438	-3.79127
										-3.456	-12.0105	-3.456	-9.38143	-3.456	-6.07877	-3.456	-3.82843
										-3.474	-12.0732	-3.474	-9.435	-3.474	-6.12861	-3.474	-3.8656
										-3.492	-12.136	-3.492	-9.48857	-3.492	-6.17845	-3.492	-3.9044
										-3.51	-12.1988	-3.51	-9.53419	-3.51	-6.2283	-3.51	-3.94424
										-3.528	-12.2616	-3.528	-9.57253	-3.528	-6.27757	-3.528	-3.98596
										-3.546	-12.3237	-3.546	-9.61087	-3.546	-6.32588	-3.546	-4.02767
										-3.564	-12.3852	-3.564	-9.64921	-3.564	-6.3742	-3.564	-4.06944
										-3.582	-12.4467	-3.582	-9.69086	-3.582	-6.42252	-3.582	-4.11158
										-3.6	-12.5082	-3.6	-9.75277	-3.6	-6.47079	-3.6	-4.15359
										-3.618	-12.5697	-3.618	-9.81468	-3.618	-6.52104	-3.618	-4.1955
										-3.636	-12.629	-3.636	-9.87659	-3.636	-6.57129	-3.636	-4.23742
										-3.654	-12.6876	-3.654	-9.93851	-3.654	-6.62155	-3.654	-4.27432
										-3.672	-12.7461	-3.672	-9.99209	-3.672	-6.6718	-3.672	-4.30796
										-3.69	-12.8046	-3.69	-10.0428	-3.69	-6.71818	-3.69	-4.33704
										-3.708	-12.8631	-3.708	-10.0934	-3.708	-6.76276	-3.708	-4.36612
										-3.726	-12.9223	-3.726	-10.1441	-3.726	-6.80734	-3.726	-4.39437
										-3.744	-12.9816	-3.744	-10.1974	-3.744	-6.85192	-3.744	-4.42255
										-3.762	-13.0409	-3.762	-10.2568	-3.762	-6.89885	-3.762	-4.45979
										-3.78	-13.1002	-3.78	-10.3162	-3.78	-6.95166	-3.78	-4.49704
										-3.798	-13.1595	-3.798	-10.3755	-3.798	-7.00447	-3.798	-4.53512
										-3.816	-13.2189	-3.816	-10.4349	-3.816	-7.05728	-3.816	-4.577
										-3.834	-13.2783	-3.834	-10.4788	-3.834	-7.11009	-3.834	-4.61965
										-3.852	-13.3377	-3.852	-10.5213	-3.852	-7.15718	-3.852	-4.66249
										-3.87	-13.3971	-3.87	-10.5637	-3.87	-7.20309	-3.87	-4.70533
										-3.888	-13.4562	-3.888	-10.6062	-3.888	-7.24899	-3.888	-4.74765
										-3.906	-13.513	-3.906	-10.6493	-3.906	-7.29489	-3.906	-4.78616
										-3.924	-13.5698	-3.924	-10.6922	-3.924	-7.34107	-3.924	-4.8213
										-3.942	-13.6265	-3.942	-10.7351	-3.942	-7.38907	-3.942	-4.85643
										-3.96	-13.6833	-3.96	-10.778	-3.96	-7.43707	-3.96	-4.89313
										-3.978	-13.7397	-3.978	-10.8237	-3.978	-7.48507	-3.978	-4.93193
										-3.996	-13.7941	-3.996	-10.9033	-3.996	-7.53324	-3.996	-4.96972
										-4.014	-13.8485	-4.014	-10.9828	-4.014	-7.5826	-4.014	-5.0075
										-4.032	-13.9029	-4.032	-11.0624	-4.032	-7.63196	-4.032	-5.04529
										-4.05	-13.9573	-4.05	-11.142	-4.05	-7.68132	-4.05	-5.07914
										-4.068	-14.0117	-4.068	-11.196	-4.068	-7.73068	-4.068	-5.1159
										-4.086	-14.0653	-4.086	-11.2345	-4.086	-7.77893	-4.086	-5.15275
										-4.104	-14.1188	-4.104	-11.2731	-4.104	-7.82608	-4.104	-5.1896
										-4.122	-14.1723	-4.122	-11.3116	-4.122	-7.87323	-4.122	-5.2264
										-4.14	-14.2258	-4.14	-11.3549	-4.14	-7.92038	-4.14	-5.26176
										-4.158	-14.2803	-4.158	-11.4165	-4.158	-7.96795	-4.158	-5.29619
										-4.176	-14.3369	-4.176	-11.478	-4.176	-8.01809	-4.176	-5.33061
										-4.194	-14.3935	-4.194	-11.5396	-4.194	-8.06822	-4.194	-5.36503
										-4.212	-14.4501	-4.212	-11.6012	-4.212	-8.11835	-4.212	-5.39388
										-4.23	-14.5067	-4.23	-11.6487	-4.23	-8.16849	-4.23	-5.43147
										-4.248	-14.5602	-4.248	-11.6923	-4.248	-8.2131	-4.248	-5.46906
										-4.266	-14.6113	-4.266	-11.7359	-4.266	-8.25643	-4.266	-5.50665
										-4.284	-14.6624	-4.284	-11.7795	-4.284	-8.29975	-4.284	-5.5519
										-4.302	-14.7135	-4.302	-11.8261	-4.302	-8.34308	-4.302	-5.59696
										-4.32	-14.7646	-4.32	-11.8765	-4.32	-8.38818	-4.32	-5.64086
										-4.338	-14.8185	-4.338	-11.9269	-4.338	-8.43598	-4.338	-5.68475
										-4.356	-14.8733	-4.356	-11.9773	-4.356	-8.48379	-4.356	-5.72724
										-4.374	-14.9282	-4.374	-12.0281	-4.374	-8.5316	-4.374	-5.76401
										-4.392	-14.983	-4.392	-12.0921	-4.392	-8.5794	-4.392	-5.79891
										-4.41	-15.0378	-4.41	-12.1569	-4.41	-8.62169	-4.41	-5.83382
										-4.428	-15.0842	-4.428	-12.2218	-4.428	-8.66363	-4.428	-5.86873
										-4.446	-15.13	-4.446	-12.2866	-4.446	-8.70557	-4.446	-5.90463
										-4.464	-15.1758	-4.464	-12.3334	-4.464	-8.74751	-4.464	-5.93927
										-4.482	-15.2215	-4.482	-12.3681	-4.482	-8.79241	-4.482	-5.97391
										-4.5	-15.2677	-4.5	-12.4027	-4.5	-8.84103	-4.5	-6.00855
										-4.518	-15.3193	-4.518	-12.4374	-4.518	-8.88966	-4.518	-6.04469
										-4.536	-15.3711	-4.536	-12.4754	-4.536	-8.93828	-4.536	-6.08782
										-4.554	-15.4229	-4.554	-12.5315	-4.554	-8.98687	-4.554	-6.13112
										-4.572	-15.4747	-4.572	-12.5877	-4.572	-9.0335	-4.572	-6.17441
										-4.59	-15.5262	-4.59	-12.6439	-4.59	-9.0801	-4.59	-6.21771
										-4.608	-15.576	-4.608	-12.7001	-4.608	-9.1267	-4.608	-6.24914
										-4.626	-15.6258	-4.626	-12.739	-4.626	-9.17329	-4.626	-6.27965
										-4.644	-15.6756	-4.644	-12.7714	-4.644	-9.21634	-4.644	-6.31017
										-4.662	-15.7254	-4.662	-12.8038	-4.662	-9.25709	-4.662	-6.34068
										-4.68	-15.7743	-4.68	-12.8361	-4.68	-9.29783	-4.68	-6.37375
										-4.698	-15.8187	-4.698	-12.8746	-4.698	-9.33858	-4.698	-6.40654
										-4.716	-15.8632	-4.716	-12.93	-4.716	-9.38059	-4.716	-6.43933
										-4.734	-15.9077	-4.734	-12.9854	-4.734	-9.42899	-4.734	-6.47212
										-4.752	-15.9522	-4.752	-13.0407	-4.752	-9.47738	-4.752	-6.50543
										-4.77	-15.9973	-4.77	-13.0961	-4.77	-9.52578	-4.77	-6.55007
										-4.788	-16.0441	-4.788	-13.1354	-4.788	-9.57418	-4.788	-6.59476
										-4.806	-16.0909	-4.806	-13.1724	-4.806	-9.61888	-4.806	-6.63946
										-4.824	-16.1377	-4.824	-13.2094	-4.824	-9.66192	-4.824	-6.68415
										-4.842	-16.1845	-4.842	-13.2463	-4.842	-9.70496	-4.842	-6.72357
										-4.86	-16.2316	-4.86	-13.2872	-4.86	-9.74799	-4.86	-6.75684
										-4.878	-16.2786	-4.878	-13.3345	-4.878	-9.79117	-4.878	-6.7901
										-4.896	-16.3256	-4.896	-13.3817	-4.896	-9.83512	-4.896	-6.82337
										-4.914	-16.3726	-4.914	-13.4289	-4.914	-9.87906	-4.914	-6.85629
										-4.932	-16.4196	-4.932	-13.4762	-4.932	-9.92301	-4.932	-6.89038
										-4.95	-16.463	-4.95	-13.5204	-4.95	-9.96696	-4.95	-6.92447
										-4.968	-16.5053	-4.968	-13.5646	-4.968	-10.0084	-4.968	-6.95857
										-4.986	-16.5476	-4.986	-13.6088	-4.986	-10.0493	-4.986	-6.99267
										-5.004	-16.5898	-5.004	-13.653	-5.004	-10.0903	-5.004	-7.02462
										-5.022	-16.6321	-5.022	-13.6994	-5.022	-10.1312	-5.022	-7.05647
										-5.04	-16.6773	-5.04	-13.7474	-5.04	-10.1746	-5.04	-7.08833
										-5.058	-16.7227	-5.058	-13.7954	-5.058	-10.2208	-5.058	-7.12018
										-5.076	-16.7681	-5.076	-13.8434	-5.076	-10.267	-5.076	-7.1565
										-5.094	-16.8135	-5.094	-13.8934	-5.094	-10.3132	-5.094	-7.19654
										-5.112	-16.8587	-5.112	-13.9579	-5.112	-10.3593	-5.112	-7.23659
										-5.13	-16.899	-5.13	-14.0224	-5.13	-10.4005	-5.13	-7.27663
										-5.148	-16.9389	-5.148	-14.0869	-5.148	-10.4416	-5.148	-7.31814
										-5.166	-16.9787	-5.166	-14.1513	-5.166	-10.4827	-5.166	-7.35132
										-5.184	-17.0186	-5.184	-14.1948	-5.184	-10.5239	-5.184	-7.3845
										-5.202	-17.0587	-5.202	-14.2283	-5.202	-10.5645	-5.202	-7.41768
										-5.22	-17.0994	-5.22	-14.2619	-5.22	-10.6052	-5.22	-7.45011
										-5.238	-17.1401	-5.238	-14.2954	-5.238	-10.6458	-5.238	-7.48806
										-5.256	-17.1807	-5.256	-14.3307	-5.256	-10.6864	-5.256	-7.5284
										-5.274	-17.2214	-5.274	-14.3709	-5.274	-10.7281	-5.274	-7.56874
										-5.292	-17.2616	-5.292	-14.4111	-5.292	-10.7731	-5.292	-7.60908
										-5.31	-17.302	-5.31	-14.4513	-5.31	-10.8181	-5.31	-7.63836
										-5.328	-17.3424	-5.328	-14.4916	-5.328	-10.8631	-5.328	-7.66444
										-5.346	-17.3828	-5.346	-14.5277	-5.346	-10.9081	-5.346	-7.69051
										-5.364	-17.4232	-5.364	-14.5622	-5.364	-10.95	-5.364	-7.71658
										-5.382	-17.4649	-5.382	-14.5968	-5.382	-10.9913	-5.382	-7.7494
										-5.4	-17.5074	-5.4	-14.6314	-5.4	-11.0326	-5.4	-7.7903
										-5.418	-17.5499	-5.418	-14.6692	-5.418	-11.0739	-5.418	-7.83118
										-5.436	-17.5925	-5.436	-14.7121	-5.436	-11.1144	-5.436	-7.87206
										-5.454	-17.635	-5.454	-14.7549	-5.454	-11.1536	-5.454	-7.91294
										-5.472	-17.6734	-5.472	-14.7977	-5.472	-11.1927	-5.472	-7.94686
										-5.49	-17.7089	-5.49	-14.8407	-5.49	-11.2318	-5.49	-7.98077
										-5.508	-17.7444	-5.508	-14.8874	-5.508	-11.2709	-5.508	-8.01469
										-5.526	-17.7799	-5.526	-14.9341	-5.526	-11.3122	-5.526	-8.0486
										-5.544	-17.8153	-5.544	-14.9808	-5.544	-11.3534	-5.544	-8.08204
										-5.562	-17.8522	-5.562	-15.0275	-5.562	-11.3946	-5.562	-8.11089
										-5.58	-17.8892	-5.58	-15.0687	-5.58	-11.4358	-5.58	-8.13975
										-5.598	-17.9262	-5.598	-15.1061	-5.598	-11.4746	-5.598	-8.1686
										-5.616	-17.9633	-5.616	-15.1435	-5.616	-11.5126	-5.616	-8.19824
										-5.634	-18.0003	-5.634	-15.181	-5.634	-11.5506	-5.634	-8.22832
										-5.652	-18.0354	-5.652	-15.22	-5.652	-11.5886	-5.652	-8.25803
										-5.67	-18.0706	-5.67	-15.2686	-5.67	-11.6268	-5.67	-8.28773
										-5.688	-18.1058	-5.688	-15.3172	-5.688	-11.6678	-5.688	-8.31737
										-5.706	-18.141	-5.706	-15.3658	-5.706	-11.7087	-5.706	-8.3481
										-5.724	-18.1763	-5.724	-15.4144	-5.724	-11.7497	-5.724	-8.38284
										-5.742	-18.2119	-5.742	-15.4454	-5.742	-11.7906	-5.742	-8.41758
										-5.76	-18.2472	-5.76	-15.4688	-5.76	-11.8314	-5.76	-8.45232
										-5.778	-18.2824	-5.778	-15.4922	-5.778	-11.8716	-5.778	-8.48675
										-5.796	-18.3177	-5.796	-15.5155	-5.796	-11.9118	-5.796	-8.51585
										-5.814	-18.353	-5.814	-15.5433	-5.814	-11.952	-5.814	-8.54442
										-5.832	-18.3895	-5.832	-15.5822	-5.832	-11.9913	-5.832	-8.57299
										-5.85	-18.4261	-5.85	-15.6212	-5.85	-12.0291	-5.85	-8.60396
										-5.868	-18.4628	-5.868	-15.6602	-5.868	-12.0669	-5.868	-8.64201
										-5.886	-18.4994	-5.886	-15.6991	-5.886	-12.1046	-5.886	-8.68457
										-5.904	-18.535	-5.904	-15.753	-5.904	-12.1424	-5.904	-8.72714
										-5.922	-18.5664	-5.922	-15.8083	-5.922	-12.1799	-5.922	-8.76879
										-5.94	-18.5979	-5.94	-15.8636	-5.94	-12.2169	-5.94	-8.80414
										-5.958	-18.6294	-5.958	-15.919	-5.958	-12.2539	-5.958	-8.82963
										-5.976	-18.6609	-5.976	-15.964	-5.976	-12.2908	-5.976	-8.85513
										-5.994	-18.693	-5.994	-15.9972	-5.994	-12.3294	-5.994	-8.88062
										-6.012	-18.7263	-6.012	-16.0303	-6.012	-12.3709	-6.012	-8.90217
										-6.03	-18.7596	-6.03	-16.0635	-6.03	-12.4124	-6.03	-8.92514
										-6.048	-18.7929	-6.048	-16.0949	-6.048	-12.454	-6.048	-8.95158
										-6.066	-18.8262	-6.066	-16.1018	-6.066	-12.4954	-6.066	-8.97802
										-6.084	-18.8596	-6.084	-16.1088	-6.084	-12.5271	-6.084	-9.00635
										-6.102	-18.8929	-6.102	-16.1157	-6.102	-12.5584	-6.102	-9.0437
										-6.12	-18.9262	-6.12	-16.1227	-6.12	-12.5896	-6.12	-9.08357
										-6.138	-18.9594	-6.138	-16.1524	-6.138	-12.6209	-6.138	-9.12344
										-6.156	-18.9927	-6.156	-16.1944	-6.156	-12.6565	-6.156	-9.16331
										-6.174	-19.0236	-6.174	-16.2365	-6.174	-12.6956	-6.174	-9.19864
										-6.192	-19.0528	-6.192	-16.2785	-6.192	-12.7346	-6.192	-9.22565
										-6.21	-19.0821	-6.21	-16.3225	-6.21	-12.7736	-6.21	-9.25109
										-6.228	-19.1113	-6.228	-16.3716	-6.228	-12.8118	-6.228	-9.27652
										-6.246	-19.1405	-6.246	-16.4208	-6.246	-12.8448	-6.246	-9.30298
										-6.264	-19.1712	-6.264	-16.47	-6.264	-12.8777	-6.264	-9.33417
										-6.282	-19.2022	-6.282	-16.5192	-6.282	-12.9106	-6.282	-9.37494
										-6.3	-19.2332	-6.3	-16.5529	-6.3	-12.9435	-6.3	-9.4157
										-6.318	-19.2642	-6.318	-16.5814	-6.318	-12.9814	-6.318	-9.45694
										-6.336	-19.2952	-6.336	-16.6098	-6.336	-13.021	-6.336	-9.49838
										-6.354	-19.3239	-6.354	-16.6382	-6.354	-13.0607	-6.354	-9.51922
										-6.372	-19.3523	-6.372	-16.6709	-6.372	-13.1003	-6.372	-9.54006
										-6.39	-19.3807	-6.39	-16.7111	-6.39	-13.1384	-6.39	-9.56033
										-6.408	-19.4091	-6.408	-16.7513	-6.408	-13.1724	-6.408	-9.57688
										-6.426	-19.4378	-6.426	-16.7915	-6.426	-13.2065	-6.426	-9.60357
										-6.444	-19.4674	-6.444	-16.8317	-6.444	-13.2405	-6.444	-9.63995
										-6.462	-19.4971	-6.462	-16.8637	-6.462	-13.2745	-6.462	-9.67634
										-6.48	-19.5268	-6.48	-16.8953	-6.48	-13.3065	-6.48	-9.72166
										-6.498	-19.5565	-6.498	-16.927	-6.498	-13.3382	-6.498	-9.76575
										-6.516	-19.5856	-6.516	-16.9586	-6.516	-13.3698	-6.516	-9.80078
										-6.534	-19.6127	-6.534	-16.9808	-6.534	-13.4014	-6.534	-9.83581
										-6.552	-19.6398	-6.552	-16.9936	-6.552	-13.434	-6.552	-9.85648
										-6.57	-19.6669	-6.57	-17.0065	-6.57	-13.4678	-6.57	-9.86675
										-6.588	-19.6941	-6.588	-17.0194	-6.588	-13.5016	-6.588	-9.8805
										-6.606	-19.7201	-6.606	-17.0354	-6.606	-13.5355	-6.606	-9.89632
										-6.624	-19.7443	-6.624	-17.0795	-6.624	-13.5692	-6.624	-9.91659
										-6.642	-19.7685	-6.642	-17.1236	-6.642	-13.6023	-6.642	-9.95932
										-6.66	-19.7926	-6.66	-17.1676	-6.66	-13.6356	-6.66	-10.0019
										-6.678	-19.8168	-6.678	-17.2117	-6.678	-13.6688	-6.678	-10.0424
										-6.696	-19.8422	-6.696	-17.2536	-6.696	-13.7021	-6.696	-10.083
										-6.714	-19.8686	-6.714	-17.2948	-6.714	-13.7358	-6.714	-10.1156
										-6.732	-19.8951	-6.732	-17.3359	-6.732	-13.7694	-6.732	-10.144
										-6.75	-19.9215	-6.75	-17.3771	-6.75	-13.803	-6.75	-10.163
										-6.768	-19.9479	-6.768	-17.4182	-6.768	-13.8366	-6.768	-10.1801
										-6.786	-19.9753	-6.786	-17.4596	-6.786	-13.8701	-6.786	-10.1976
										-6.804	-20.004	-6.804	-17.501	-6.804	-13.902	-6.804	-10.2156
										-6.822	-20.0327	-6.822	-17.5424	-6.822	-13.9339	-6.822	-10.2391
										-6.84	-20.0614	-6.84	-17.5838	-6.84	-13.9658	-6.84	-10.2691
										-6.858	-20.0901	-6.858	-17.5935	-6.858	-13.9977	-6.858	-10.2987
										-6.876	-20.1135	-6.876	-17.5972	-6.876	-14.0302	-6.876	-10.3249
										-6.894	-20.1353	-6.894	-17.6009	-6.894	-14.0629	-6.894	-10.3513
										-6.912	-20.1572	-6.912	-17.6046	-6.912	-14.0956	-6.912	-10.383
										-6.93	-20.179	-6.93	-17.6283	-6.93	-14.1283	-6.93	-10.4147
										-6.948	-20.2008	-6.948	-17.6749	-6.948	-14.1597	-6.948	-10.4477
										-6.966	-20.2242	-6.966	-17.7215	-6.966	-14.1881	-6.966	-10.4809
										-6.984	-20.2473	-6.984	-17.7681	-6.984	-14.2165	-6.984	-10.5069
										-7.002	-20.2705	-7.002	-17.8131	-7.002	-14.2449	-7.002	-10.5302
										-7.02	-20.2936	-7.02	-17.8405	-7.02	-14.2733	-7.02	-10.5595
										-7.038	-20.3165	-7.038	-17.868	-7.038	-14.3066	-7.038	-10.5939
										-7.056	-20.3406	-7.056	-17.8954	-7.056	-14.3405	-7.056	-10.6286
										-7.074	-20.3647	-7.074	-17.9228	-7.074	-14.3744	-7.074	-10.6644
										-7.092	-20.3889	-7.092	-17.9428	-7.092	-14.4083	-7.092	-10.6956
										-7.11	-20.413	-7.11	-17.9593	-7.11	-14.4391	-7.11	-10.7147
										-7.128	-20.4371	-7.128	-17.9757	-7.128	-14.4673	-7.128	-10.7337
										-7.146	-20.4585	-7.146	-17.9921	-7.146	-14.4955	-7.146	-10.7553
										-7.164	-20.4799	-7.164	-18.0144	-7.164	-14.5237	-7.164	-10.7773
										-7.182	-20.5014	-7.182	-18.0561	-7.182	-14.5522	-7.182	-10.7956
										-7.2	-20.5228	-7.2	-18.0978	-7.2	-14.5799	-7.2	-10.8135
										-7.218	-20.5428	-7.218	-18.1395	-7.218	-14.6073	-7.218	-10.8295
										-7.236	-20.5612	-7.236	-18.1811	-7.236	-14.6346	-7.236	-10.8405
										-7.254	-20.5796	-7.254	-18.1907	-7.254	-14.662	-7.254	-10.8607
										-7.272	-20.598	-7.272	-18.1926	-7.272	-14.6922	-7.272	-10.8936
										-7.29	-20.6164	-7.29	-18.1946	-7.29	-14.7248	-7.29	-10.9266
										-7.308	-20.6379	-7.308	-18.1965	-7.308	-14.7574	-7.308	-10.9653
										-7.326	-20.6632	-7.326	-18.2161	-7.326	-14.7899	-7.326	-11.0052
										-7.344	-20.6884	-7.344	-18.2641	-7.344	-14.8218	-7.344	-11.0245
										-7.362	-20.7136	-7.362	-18.3121	-7.362	-14.8487	-7.362	-11.0427
										-7.38	-20.7389	-7.38	-18.3601	-7.38	-14.8755	-7.38	-11.056
										-7.398	-20.7605	-7.398	-18.4081	-7.398	-14.9024	-7.398	-11.0651
										-7.416	-20.7801	-7.416	-18.4237	-7.416	-14.9292	-7.416	-11.0852
										-7.434	-20.7996	-7.434	-18.4371	-7.434	-14.9557	-7.434	-11.1103
										-7.452	-20.8192	-7.452	-18.4505	-7.452	-14.9822	-7.452	-11.1388
										-7.47	-20.8387	-7.47	-18.4638	-7.47	-15.0087	-7.47	-11.1754
										-7.488	-20.8577	-7.488	-18.4877	-7.488	-15.0352	-7.488	-11.2136
										-7.506	-20.8767	-7.506	-18.5203	-7.506	-15.0628	-7.506	-11.2541
										-7.524	-20.8957	-7.524	-18.5528	-7.524	-15.0929	-7.524	-11.2946
										-7.542	-20.9147	-7.542	-18.5853	-7.542	-15.123	-7.542	-11.3274
										-7.56	-20.9336	-7.56	-18.6173	-7.56	-15.1531	-7.56	-11.3564
										-7.578	-20.9517	-7.578	-18.6455	-7.578	-15.1832	-7.578	-11.3727
										-7.596	-20.9695	-7.596	-18.6736	-7.596	-15.2101	-7.596	-11.3889
										-7.614	-20.9873	-7.614	-18.7018	-7.614	-15.2367	-7.614	-11.4102
										-7.632	-21.0052	-7.632	-18.7299	-7.632	-15.2634	-7.632	-11.4403
										-7.65	-21.0232	-7.65	-18.7511	-7.65	-15.29	-7.65	-11.4719
										-7.668	-21.0415	-7.668	-18.7686	-7.668	-15.3159	-7.668	-11.5036
										-7.686	-21.0597	-7.686	-18.7861	-7.686	-15.3402	-7.686	-11.5353
										-7.704	-21.0778	-7.704	-18.8037	-7.704	-15.3646	-7.704	-11.5571
										-7.722	-21.096	-7.722	-18.8225	-7.722	-15.389	-7.722	-11.5773
										-7.74	-21.1136	-7.74	-18.8469	-7.74	-15.4137	-7.74	-11.5967
										-7.758	-21.1314	-7.758	-18.8714	-7.758	-15.4446	-7.758	-11.6161
										-7.776	-21.1492	-7.776	-18.8958	-7.776	-15.4755	-7.776	-11.6312
										-7.794	-21.1671	-7.794	-18.9202	-7.794	-15.5064	-7.794	-11.645
										-7.812	-21.1849	-7.812	-18.9563	-7.812	-15.5373	-7.812	-11.669
										-7.83	-21.2028	-7.83	-18.994	-7.83	-15.5623	-7.83	-11.6928
										-7.848	-21.2205	-7.848	-19.0318	-7.848	-15.5841	-7.848	-11.7167
										-7.866	-21.2382	-7.866	-19.0695	-7.866	-15.6059	-7.866	-11.7429
										-7.884	-21.2559	-7.884	-19.0945	-7.884	-15.6277	-7.884	-11.7571
										-7.902	-21.2736	-7.902	-19.102	-7.902	-15.6505	-7.902	-11.7647
										-7.92	-21.2896	-7.92	-19.1095	-7.92	-15.6775	-7.92	-11.7722
										-7.938	-21.3042	-7.938	-19.117	-7.938	-15.7044	-7.938	-11.7862
										-7.956	-21.3189	-7.956	-19.1261	-7.956	-15.7314	-7.956	-11.8133
										-7.974	-21.3335	-7.974	-19.1593	-7.974	-15.7583	-7.974	-11.8494
										-7.992	-21.3481	-7.992	-19.1926	-7.992	-15.7826	-7.992	-11.8856
										-8.01	-21.3631	-8.01	-19.2259	-8.01	-15.8062	-8.01	-11.9191
										-8.028	-21.3776	-8.028	-19.2592	-8.028	-15.8298	-8.028	-11.9349
										-8.046	-21.3921	-8.046	-19.2845	-8.046	-15.8534	-8.046	-11.9542
										-8.064	-21.4066	-8.064	-19.3056	-8.064	-15.8759	-8.064	-11.9736
										-8.082	-21.4211	-8.082	-19.3267	-8.082	-15.8956	-8.082	-11.9931
										-8.1	-21.4387	-8.1	-19.3479	-8.1	-15.9153	-8.1	-12.0146
										-8.118	-21.4576	-8.118	-19.3698	-8.118	-15.935	-8.118	-12.0344
										-8.136	-21.4764	-8.136	-19.3953	-8.136	-15.9546	-8.136	-12.053
										-8.154	-21.4953	-8.154	-19.4207	-8.154	-15.9832	-8.154	-12.0716
										-8.172	-21.5142	-8.172	-19.4462	-8.172	-16.0128	-8.172	-12.0968
										-8.19	-21.5267	-8.19	-19.4717	-8.19	-16.0425	-8.19	-12.1262
										-8.208	-21.5385	-8.208	-19.489	-8.208	-16.0721	-8.208	-12.1511
										-8.226	-21.5502	-8.226	-19.5034	-8.226	-16.0989	-8.226	-12.176
										-8.244	-21.562	-8.244	-19.5178	-8.244	-16.1228	-8.244	-12.1993
										-8.262	-21.5739	-8.262	-19.5322	-8.262	-16.1467	-8.262	-12.2078
										-8.28	-21.5882	-8.28	-19.5461	-8.28	-16.1706	-8.28	-12.2177
										-8.298	-21.6026	-8.298	-19.562	-8.298	-16.1946	-8.298	-12.2276
										-8.316	-21.6169	-8.316	-19.5779	-8.316	-16.2146	-8.316	-12.2375
										-8.334	-21.6312	-8.334	-19.5938	-8.334	-16.2345	-8.334	-12.2482
										-8.352	-21.6455	-8.352	-19.6097	-8.352	-16.2544	-8.352	-12.2727
										-8.37	-21.6592	-8.37	-19.6291	-8.37	-16.2743	-8.37	-12.299
										-8.388	-21.6729	-8.388	-19.6488	-8.388	-16.2954	-8.388	-12.3254
										-8.406	-21.6865	-8.406	-19.6685	-8.406	-16.318	-8.406	-12.3536
										-8.424	-21.7002	-8.424	-19.6883	-8.424	-16.3405	-8.424	-12.3742
										-8.442	-21.7139	-8.442	-19.7153	-8.442	-16.3631	-8.442	-12.3862
										-8.46	-21.7282	-8.46	-19.7439	-8.46	-16.3858	-8.46	-12.3982
										-8.478	-21.7425	-8.478	-19.7724	-8.478	-16.4083	-8.478	-12.4102
										-8.496	-21.7567	-8.496	-19.801	-8.496	-16.4308	-8.496	-12.4247
										-8.514	-21.771	-8.514	-19.8261	-8.514	-16.4533	-8.514	-12.4582
										-8.532	-21.7838	-8.532	-19.8304	-8.532	-16.4757	-8.532	-12.4921
										-8.55	-21.7955	-8.55	-19.8346	-8.55	-16.4946	-8.55	-12.5259
										-8.568	-21.8072	-8.568	-19.8389	-8.568	-16.5122	-8.568	-12.5565
										-8.586	-21.8189	-8.586	-19.8431	-8.586	-16.5298	-8.586	-12.5719
										-8.604	-21.8306	-8.604	-19.8577	-8.604	-16.5474	-8.604	-12.5778
										-8.622	-21.8429	-8.622	-19.879	-8.622	-16.5671	-8.622	-12.5837
										-8.64	-21.8555	-8.64	-19.9003	-8.64	-16.5911	-8.64	-12.5894
										-8.658	-21.8681	-8.658	-19.9215	-8.658	-16.6151	-8.658	-12.5982
										-8.676	-21.8807	-8.676	-19.9427	-8.676	-16.6391	-8.676	-12.6227
										-8.694	-21.8932	-8.694	-19.9517	-8.694	-16.6631	-8.694	-12.6473
										-8.712	-21.9053	-8.712	-19.9606	-8.712	-16.6855	-8.712	-12.6719
										-8.73	-21.9174	-8.73	-19.9696	-8.73	-16.7077	-8.73	-12.7025
										-8.748	-21.9296	-8.748	-19.9785	-8.748	-16.7299	-8.748	-12.7152
										-8.766	-21.9417	-8.766	-20.0022	-8.766	-16.752	-8.766	-12.7279
										-8.784	-21.9538	-8.784	-20.0312	-8.784	-16.7717	-8.784	-12.7407
										-8.802	-21.9658	-8.802	-20.0602	-8.802	-16.7898	-8.802	-12.7507
										-8.82	-21.9778	-8.82	-20.0893	-8.82	-16.8078	-8.82	-12.7646
										-8.838	-21.9897	-8.838	-20.1125	-8.838	-16.8259	-8.838	-12.7828
										-8.856	-22.0017	-8.856	-20.1226	-8.856	-16.8444	-8.856	-12.8009
										-8.874	-22.0126	-8.874	-20.1327	-8.874	-16.8655	-8.874	-12.819
										-8.892	-22.0202	-8.892	-20.1428	-8.892	-16.8866	-8.892	-12.8505
										-8.91	-22.0278	-8.91	-20.1533	-8.91	-16.9077	-8.91	-12.8871
[truncated: 5 more rows]

## Sheet: Figure 3a
	0 GPa		4.8GPa		8.9GPa		15.5GPa		22.7GPa		33.5GPa		41.2GPa		50.4GPa		62GPa		70.7GPa		76.6GPa		85.8GPa
2θ (degree)	Intensity (a.u.)	2θ (degree)	Intensity (a.u.)	2θ (degree)	Intensity (a.u.)	2θ (degree)	Intensity (a.u.)	2θ (degree)	Intensity (a.u.)	2θ (degree)	Intensity (a.u.)	2θ (degree)	Intensity (a.u.)	2θ (degree)	Intensity (a.u.)	2θ (degree)	Intensity (a.u.)	2θ (degree)	Intensity (a.u.)	2θ (degree)	Intensity (a.u.)	2θ (degree)	Intensity (a.u.)
5.00783	0.01941	5.00783	0.02884	5.00783	0.0506	5.00783	0.08213	5.00783	0.08787	4.96226	0.04505	5.00783	0.03228	5.00783	0.05388	5.00783	0.02958	5.00783	0.07519	5.00785	0.05879	4.99644	0.07309
5.01923	0.02264	5.01923	0.02609	5.01923	0.04842	5.01923	0.07715	5.01923	0.08983	4.97365	0.04164	5.01923	0.02752	5.01923	0.04377	5.01923	0.03307	5.01923	0.06486	5.01925	0.04837	5.00783	0.06957
5.03062	0.02588	5.03062	0.02764	5.03062	0.04916	5.03062	0.08104	5.03062	0.09265	4.98504	0.04176	5.03062	0.03356	5.03062	0.04653	5.03062	0.03384	5.03062	0.05932	5.03064	0.06793	5.01923	0.05279
5.04202	0.02264	5.04202	0.03019	5.04202	0.04572	5.04202	0.08037	5.04202	0.08856	4.99644	0.02893	5.04202	0.0298	5.04202	0.04407	5.04202	0.02805	5.04202	0.05778	5.04204	0.07676	5.03062	0.0425
5.05341	0.02264	5.05341	0.03123	5.05341	0.04815	5.05341	0.08491	5.05341	0.09007	5.00783	0.02791	5.05341	0.03526	5.05341	0.05179	5.05341	0.02206	5.05341	0.05235	5.05343	0.07848	5.04202	0.04265
5.06481	0.03073	5.06481	0.03427	5.06481	0.0449	5.06481	0.08492	5.06481	0.09117	5.01923	0.02295	5.06481	0.03909	5.06481	0.06126	5.06481	0.02197	5.06481	0.05286	5.06483	0.07761	5.05341	0.04789
5.0762	0.03881	5.0762	0.03501	5.0762	0.04268	5.0762	0.08276	5.0762	0.09249	5.03062	0.02375	5.0762	0.0451	5.0762	0.0663	5.0762	0.02047	5.0762	0.04114	5.07622	0.07	5.06481	0.06
5.08759	0.04852	5.08759	0.03727	5.08759	0.04194	5.08759	0.08324	5.08759	0.09856	5.04202	0.02261	5.08759	0.05214	5.08759	0.07967	5.08759	0.02314	5.08759	0.06262	5.08762	0.07735	5.0762	0.07055
5.09899	0.04043	5.09899	0.03659	5.09899	0.03849	5.09899	0.08263	5.09899	0.09818	5.05341	0.02431	5.09899	0.04674	5.09899	0.07456	5.09899	0.02183	5.09899	0.06689	5.09901	0.06594	5.08759	0.08347
5.11038	0.03558	5.11038	0.04189	5.11038	0.0413	5.11038	0.08586	5.11038	0.10215	5.06481	0.03217	5.11038	0.05286	5.11038	0.078	5.11038	0.02894	5.11038	0.08571	5.1104	0.07389	5.09899	0.07562
5.12178	0.03073	5.12178	0.0404	5.12178	0.04233	5.12178	0.08226	5.12178	0.0859	5.0762	0.03499	5.12178	0.04031	5.12178	0.06631	5.12178	0.02804	5.12178	0.0855	5.1218	0.07252	5.11038	0.07627
5.13317	0.02911	5.13317	0.03994	5.13317	0.04502	5.13317	0.0843	5.13317	0.08521	5.08759	0.04123	5.13317	0.03614	5.13317	0.06292	5.13317	0.02658	5.13317	0.10575	5.13319	0.08087	5.12178	0.06447
5.14457	0.02264	5.14457	0.03571	5.14457	0.0449	5.14457	0.08337	5.14457	0.08195	5.09899	0.0361	5.14457	0.03113	5.14457	0.05804	5.14457	0.02002	5.14457	0.09594	5.14459	0.07349	5.13317	0.06258
5.15596	0.02264	5.15596	0.03532	5.15596	0.04632	5.15596	0.08548	5.15596	0.08652	5.11038	0.03538	5.15596	0.03553	5.15596	0.06215	5.15596	0.02587	5.15596	0.09054	5.15598	0.06817	5.14457	0.06205
5.16735	0.01779	5.16735	0.03199	5.16735	0.04497	5.16735	0.0805	5.16735	0.07898	5.12178	0.02697	5.16735	0.03061	5.16735	0.06496	5.16735	0.03176	5.16735	0.07805	5.16738	0.05516	5.15596	0.06149
5.17875	0.0097	5.17875	0.03543	5.17875	0.04386	5.17875	0.07492	5.17875	0.07513	5.13317	0.03009	5.17875	0.03284	5.17875	0.0649	5.17875	0.03126	5.17875	0.06956	5.17877	0.04311	5.16735	0.05814
5.19014	0.01294	5.19014	0.03671	5.19014	0.0451	5.19014	0.07398	5.19014	0.0694	5.14457	0.02952	5.19014	0.04321	5.19014	0.07062	5.19014	0.03228	5.19014	0.06544	5.19017	0.05402	5.17875	0.04865
5.20154	0.01132	5.20154	0.03993	5.20154	0.04712	5.20154	0.06825	5.20154	0.06955	5.15596	0.03436	5.20154	0.04977	5.20154	0.05961	5.20154	0.02868	5.20154	0.06766	5.20156	0.05282	5.19014	0.04693
5.21293	0.02102	5.21293	0.04159	5.21293	0.04855	5.21293	0.06806	5.21293	0.07538	5.16735	0.02735	5.21293	0.06221	5.21293	0.05213	5.21293	0.02517	5.21293	0.07136	5.21295	0.05757	5.20154	0.02888
5.22433	0.02102	5.22433	0.04369	5.22433	0.05025	5.22433	0.06346	5.22433	0.07961	5.17875	0.02269	5.22433	0.06083	5.22433	0.04856	5.22433	0.02006	5.22433	0.06488	5.22435	0.04321	5.21293	0.0262
5.23572	0.03396	5.23572	0.04432	5.23572	0.05095	5.23572	0.06597	5.23572	0.07792	5.19014	0.02104	5.23572	0.06231	5.23572	0.05722	5.23572	0.02569	5.23572	0.05592	5.23574	0.04067	5.22433	0.02088
5.24712	0.03558	5.24712	0.04276	5.24712	0.05281	5.24712	0.06156	5.24712	0.07739	5.20154	0.01652	5.24712	0.0626	5.24712	0.05683	5.24712	0.02659	5.24712	0.05667	5.24714	0.03388	5.23572	0.01803
5.25851	0.04852	5.25851	0.04101	5.25851	0.05343	5.25851	0.06283	5.25851	0.08307	5.21293	0.01365	5.25851	0.05662	5.25851	0.04704	5.25851	0.03001	5.25851	0.04995	5.25853	0.05398	5.24712	0.01206
5.2699	0.04852	5.2699	0.04271	5.2699	0.05618	5.2699	0.05999	5.2699	0.08494	5.22433	0.01332	5.2699	0.05203	5.2699	0.03582	5.2699	0.0303	5.2699	0.05293	5.26993	0.06485	5.25851	0.01814
5.2813	0.05014	5.2813	0.04511	5.2813	0.05544	5.2813	0.06417	5.2813	0.07864	5.23572	0.01832	5.2813	0.04415	5.2813	0.03615	5.2813	0.03109	5.2813	0.03857	5.28132	0.07281	5.2699	0.03151
5.29269	0.04367	5.29269	0.04786	5.29269	0.05386	5.29269	0.07008	5.29269	0.07175	5.24712	0.01155	5.29269	0.03971	5.29269	0.04211	5.29269	0.03497	5.29269	0.03856	5.29272	0.07859	5.2813	0.03445
5.30409	0.03881	5.30409	0.04707	5.30409	0.05122	5.30409	0.06978	5.30409	0.06664	5.25851	0.01425	5.30409	0.0325	5.30409	0.04875	5.30409	0.03458	5.30409	0.02465	5.30411	0.07282	5.29269	0.03781
5.31548	0.02911	5.31548	0.04686	5.31548	0.04999	5.31548	0.07549	5.31548	0.07213	5.2699	0.0194	5.31548	0.03274	5.31548	0.05712	5.31548	0.03479	5.31548	0.04448	5.3155	0.0665	5.30409	0.03382
5.32688	0.02426	5.32688	0.04357	5.32688	0.04582	5.32688	0.07314	5.32688	0.07056	5.2813	0.02742	5.32688	0.03376	5.32688	0.05674	5.32688	0.02724	5.32688	0.04905	5.3269	0.04387	5.31548	0.03051
5.33827	0.02264	5.33827	0.0439	5.33827	0.04734	5.33827	0.07594	5.33827	0.07383	5.29269	0.03055	5.33827	0.04114	5.33827	0.06036	5.33827	0.02749	5.33827	0.07243	5.33829	0.03942	5.32688	0.02592
5.34967	0.01617	5.34967	0.04244	5.34967	0.04753	5.34967	0.07244	5.34967	0.07296	5.30409	0.02484	5.34967	0.04809	5.34967	0.05528	5.34967	0.02909	5.34967	0.08623	5.34969	0.03485	5.33827	0.03539
5.36106	0.02102	5.36106	0.04065	5.36106	0.04934	5.36106	0.07323	5.36106	0.07132	5.31548	0.02385	5.36106	0.05011	5.36106	0.05158	5.36106	0.03062	5.36106	0.09725	5.36108	0.03122	5.34967	0.04579
5.37245	0.02911	5.37245	0.04073	5.37245	0.0527	5.37245	0.07091	5.37245	0.06325	5.32688	0.01444	5.37245	0.05361	5.37245	0.04826	5.37245	0.03233	5.37245	0.09389	5.37248	0.02438	5.36106	0.06179
5.38385	0.03881	5.38385	0.0397	5.38385	0.05549	5.38385	0.07337	5.38385	0.05931	5.33827	0.01761	5.38385	0.05683	5.38385	0.04471	5.38385	0.02912	5.38385	0.09259	5.38387	0.0323	5.37245	0.06967
5.39524	0.03396	5.39524	0.03643	5.39524	0.05499	5.39524	0.07287	5.39524	0.05593	5.34967	0.01945	5.39524	0.05726	5.39524	0.04128	5.39524	0.02546	5.39524	0.07696	5.39526	0.03698	5.38385	0.08049
5.40664	0.02588	5.40664	0.03453	5.40664	0.05161	5.40664	0.06838	5.40664	0.05122	5.36106	0.02305	5.40664	0.05768	5.40664	0.03774	5.40664	0.01963	5.40664	0.07528	5.40666	0.03719	5.39524	0.08521
5.41803	0.01456	5.41803	0.0335	5.41803	0.0486	5.41803	0.06669	5.41803	0.05209	5.37245	0.02569	5.41803	0.05134	5.41803	0.04633	5.41803	0.01564	5.41803	0.06639	5.41805	0.04692	5.40664	0.08578
5.42943	0.00485	5.42943	0.03082	5.42943	0.04355	5.42943	0.05994	5.42943	0.04947	5.38385	0.0295	5.42943	0.03847	5.42943	0.04188	5.42943	0.00676	5.42943	0.05464	5.42945	0.04449	5.41803	0.08374
5.44082	0.00647	5.44082	0.02958	5.44082	0.04154	5.44082	0.06148	5.44082	0.05245	5.39524	0.03563	5.44082	0.02282	5.44082	0.04113	5.44082	0.01154	5.44082	0.0478	5.44084	0.06168	5.42943	0.06699
5.45221	0.0097	5.45221	0.02615	5.45221	0.03746	5.45221	0.05832	5.45221	0.05215	5.40664	0.03932	5.45221	0.01295	5.45221	0.03483	5.45221	0.01101	5.45221	0.02788	5.45224	0.05748	5.44082	0.05532
5.46361	0.01779	5.46361	0.02722	5.46361	0.03615	5.46361	0.06199	5.46361	0.06095	5.41803	0.04558	5.46361	0.01073	5.46361	0.03079	5.46361	0.0216	5.46361	0.02549	5.46363	0.06779	5.45221	0.03478
5.475	0.01941	5.475	0.02845	5.475	0.03662	5.475	0.06458	5.475	0.06482	5.42943	0.03784	5.475	0.01986	5.475	0.0245	5.475	0.02281	5.475	0.02746	5.47503	0.059	5.46361	0.02046
5.4864	0.01779	5.4864	0.02984	5.4864	0.04059	5.4864	0.06812	5.4864	0.07241	5.44082	0.03316	5.4864	0.02538	5.4864	0.01899	5.4864	0.02646	5.4864	0.04676	5.48642	0.06283	5.475	0.01081
5.49779	0.02264	5.49779	0.03144	5.49779	0.04764	5.49779	0.07195	5.49779	0.07285	5.45221	0.01822	5.49779	0.03549	5.49779	0.01352	5.49779	0.02602	5.49779	0.06984	5.49781	0.06228	5.4864	0.01303
5.50919	0.02426	5.50919	0.0313	5.50919	0.05034	5.50919	0.07735	5.50919	0.07929	5.46361	0.01607	5.50919	0.03438	5.50919	0.01248	5.50919	0.02478	5.50919	0.08608	5.50921	0.05691	5.49779	0.01857
5.52058	0.03073	5.52058	0.03355	5.52058	0.05556	5.52058	0.08034	5.52058	0.08469	5.475	0.01377	5.52058	0.03913	5.52058	0.01973	5.52058	0.02265	5.52058	0.099	5.5206	0.05344	5.50919	0.02626
5.53198	0.02588	5.53198	0.03376	5.53198	0.05187	5.53198	0.07345	5.53198	0.08627	5.4864	0.02085	5.53198	0.02462	5.53198	0.02519	5.53198	0.02101	5.53198	0.0901	5.532	0.02815	5.52058	0.03412
5.54337	0.02426	5.54337	0.03426	5.54337	0.05187	5.54337	0.07312	5.54337	0.09171	5.49779	0.02105	5.54337	0.02956	5.54337	0.03889	5.54337	0.02796	5.54337	0.0991	5.54339	0.02864	5.53198	0.03591
5.55476	0.01456	5.55476	0.03404	5.55476	0.04966	5.55476	0.07223	5.55476	0.09513	5.50919	0.02319	5.55476	0.02448	5.55476	0.04151	5.55476	0.03351	5.55476	0.08781	5.55479	0.02302	5.54337	0.04539
5.56616	0.01456	5.56616	0.03423	5.56616	0.05297	5.56616	0.07711	5.56616	0.09303	5.52058	0.02661	5.56616	0.03131	5.56616	0.05005	5.56616	0.03774	5.56616	0.09721	5.56618	0.03577	5.55476	0.04583
5.57755	0.01456	5.57755	0.03214	5.57755	0.05215	5.57755	0.07753	5.57755	0.084	5.53198	0.02116	5.57755	0.03333	5.57755	0.05108	5.57755	0.03259	5.57755	0.08765	5.57758	0.03517	5.56616	0.04911
5.58895	0.01941	5.58895	0.03024	5.58895	0.05004	5.58895	0.08138	5.58895	0.07514	5.54337	0.02392	5.58895	0.04446	5.58895	0.05772	5.58895	0.0317	5.58895	0.09184	5.58897	0.04144	5.57755	0.04228
5.60034	0.02102	5.60034	0.03217	5.60034	0.04695	5.60034	0.0797	5.60034	0.07	5.55476	0.02136	5.60034	0.04404	5.60034	0.06258	5.60034	0.03228	5.60034	0.0938	5.60036	0.04839	5.58895	0.04239
5.61174	0.01779	5.61174	0.03474	5.61174	0.04593	5.61174	0.07881	5.61174	0.06668	5.56616	0.0223	5.61174	0.04874	5.61174	0.06475	5.61174	0.0381	5.61174	0.08926	5.61176	0.05735	5.60034	0.03588
5.62313	0.01779	5.62313	0.0377	5.62313	0.04344	5.62313	0.07801	5.62313	0.06184	5.57755	0.01712	5.62313	0.04909	5.62313	0.06134	5.62313	0.03813	5.62313	0.084	5.62315	0.05257	5.61174	0.035
5.63452	0.01456	5.63452	0.0378	5.63452	0.03997	5.63452	0.07196	5.63452	0.0527	5.58895	0.01657	5.63452	0.05207	5.63452	0.04865	5.63452	0.03702	5.63452	0.0766	5.63455	0.0325	5.62313	0.03338
5.64592	0.01617	5.64592	0.03794	5.64592	0.04117	5.64592	0.07001	5.64592	0.05261	5.60034	0.01338	5.64592	0.04989	5.64592	0.04168	5.64592	0.03989	5.64592	0.08487	5.64594	0.03262	5.63452	0.03243
5.65731	0.00809	5.65731	0.03739	5.65731	0.03782	5.65731	0.06486	5.65731	0.05369	5.61174	0.01061	5.65731	0.04561	5.65731	0.02967	5.65731	0.04107	5.65731	0.07527	5.65734	0.03109	5.64592	0.03216
5.66871	0.00809	5.66871	0.03857	5.66871	0.04186	5.66871	0.0652	5.66871	0.06715	5.62313	0.00732	5.66871	0.04995	5.66871	0.0329	5.66871	0.04845	5.66871	0.08192	5.66873	0.04784	5.65731	0.02716
5.6801	0.00323	5.6801	0.03804	5.6801	0.03744	5.6801	0.0613	5.6801	0.07447	5.63452	0.00635	5.6801	0.04499	5.6801	0.03581	5.6801	0.04415	5.6801	0.07561	5.68013	0.04064	5.66871	0.03271
5.6915	0.00809	5.6915	0.03711	5.6915	0.0387	5.6915	0.06431	5.6915	0.08504	5.64592	0.01306	5.6915	0.04835	5.6915	0.043	5.6915	0.04416	5.6915	0.07683	5.69152	0.04838	5.6801	0.0338
5.70289	0.00809	5.70289	0.03675	5.70289	0.0365	5.70289	0.06496	5.70289	0.08736	5.65731	0.02293	5.70289	0.04374	5.70289	0.04355	5.70289	0.03523	5.70289	0.07136	5.70291	0.04545	5.6915	0.04095
5.71429	0.01456	5.71429	0.0363	5.71429	0.04405	5.71429	0.06933	5.71429	0.09194	5.66871	0.03223	5.71429	0.04466	5.71429	0.04491	5.71429	0.02641	5.71429	0.07322	5.71431	0.05011	5.70289	0.0419
5.72568	0.01941	5.72568	0.03535	5.72568	0.04316	5.72568	0.06868	5.72568	0.09638	5.6801	0.03133	5.72568	0.03725	5.72568	0.04664	5.72568	0.02105	5.72568	0.06525	5.7257	0.04811	5.71429	0.04519
5.73707	0.02102	5.73707	0.03209	5.73707	0.04643	5.73707	0.06885	5.73707	0.10039	5.6915	0.03071	5.73707	0.03148	5.73707	0.04552	5.73707	0.01798	5.73707	0.04737	5.7371	0.04961	5.72568	0.0403
5.74847	0.01617	5.74847	0.03452	5.74847	0.04394	5.74847	0.06769	5.74847	0.09557	5.70289	0.02594	5.74847	0.02814	5.74847	0.04562	5.74847	0.02146	5.74847	0.03742	5.74849	0.04463	5.73707	0.03039
5.75986	0.0097	5.75986	0.0317	5.75986	0.039	5.75986	0.05976	5.75986	0.08449	5.71429	0.02572	5.75986	0.02492	5.75986	0.04396	5.75986	0.01961	5.75986	0.01306	5.75989	0.03705	5.74847	0.02104
5.77126	0.00809	5.77126	0.03413	5.77126	0.03728	5.77126	0.06018	5.77126	0.07868	5.72568	0.02422	5.77126	0.02463	5.77126	0.04953	5.77126	0.0239	5.77126	0.01819	5.77128	0.04309	5.75986	0.01489
5.78265	0.01294	5.78265	0.03296	5.78265	0.03294	5.78265	0.05439	5.78265	0.06994	5.73707	0.02789	5.78265	0.02675	5.78265	0.04776	5.78265	0.01879	5.78265	0.01768	5.78268	0.04104	5.77126	0.01639
5.79405	0.01779	5.79405	0.03384	5.79405	0.03348	5.79405	0.05984	5.79405	0.06691	5.74847	0.02718	5.79405	0.0329	5.79405	0.05079	5.79405	0.01845	5.79405	0.04562	5.79407	0.04412	5.78265	0.01049
5.80544	0.02264	5.80544	0.03374	5.80544	0.03369	5.80544	0.0616	5.80544	0.06709	5.75986	0.01747	5.80544	0.03709	5.80544	0.04519	5.80544	0.0157	5.80544	0.05542	5.80546	0.03929	5.79405	0.01471
5.81684	0.02264	5.81684	0.03612	5.81684	0.04266	5.81684	0.06736	5.81684	0.06807	5.77126	0.01483	5.81684	0.04417	5.81684	0.05002	5.81684	0.01814	5.81684	0.07819	5.81686	0.041	5.80544	0.0104
5.82823	0.02588	5.82823	0.04045	5.82823	0.04577	5.82823	0.07041	5.82823	0.0674	5.78265	0.01582	5.82823	0.04814	5.82823	0.04626	5.82823	0.01781	5.82823	0.08572	5.82825	0.04858	5.81684	0.02164
5.83962	0.02264	5.83962	0.04234	5.83962	0.04661	5.83962	0.07375	5.83962	0.0617	5.79405	0.02236	5.83962	0.03934	5.83962	0.03796	5.83962	0.0177	5.83962	0.08009	5.83965	0.05592	5.82823	0.03051
5.85102	0.02588	5.85102	0.04482	5.85102	0.04814	5.85102	0.07513	5.85102	0.05999	5.80544	0.0201	5.85102	0.03858	5.85102	0.03327	5.85102	0.0157	5.85102	0.08262	5.85104	0.06649	5.83962	0.05087
5.86241	0.02426	5.86241	0.04186	5.86241	0.04666	5.86241	0.07281	5.86241	0.05893	5.81684	0.02295	5.86241	0.03492	5.86241	0.02939	5.86241	0.01593	5.86241	0.07942	5.86244	0.06599	5.85102	0.06205
5.87381	0.02749	5.87381	0.04156	5.87381	0.04678	5.87381	0.07449	5.87381	0.05884	5.82823	0.01821	5.87381	0.03552	5.87381	0.03259	5.87381	0.02105	5.87381	0.08164	5.87383	0.07207	5.86241	0.06912
5.8852	0.02264	5.8852	0.03682	5.8852	0.04655	5.8852	0.07276	5.8852	0.05503	5.83962	0.01746	5.8852	0.02488	5.8852	0.0289	5.8852	0.01987	5.8852	0.06546	5.88523	0.05885	5.87381	0.06543
5.8966	0.02426	5.8966	0.03556	5.8966	0.05405	5.8966	0.07267	5.8966	0.05905	5.85102	0.014	5.8966	0.0238	5.8966	0.0333	5.8966	0.02296	5.8966	0.06485	5.89662	0.06171	5.8852	0.05091
5.90799	0.02102	5.90799	0.02983	5.90799	0.05313	5.90799	0.06792	5.90799	0.05571	5.86241	0.012	5.90799	0.01921	5.90799	0.03472	5.90799	0.02206	5.90799	0.05192	5.90801	0.04163	5.8966	0.03796
5.91938	0.01779	5.91938	0.02852	5.91938	0.05491	5.91938	0.06949	5.91938	0.05449	5.87381	0.01422	5.91938	0.01658	5.91938	0.03919	5.91938	0.03081	5.91938	0.06032	5.91941	0.04099	5.90799	0.02714
5.93078	0.0097	5.93078	0.02747	5.93078	0.05204	5.93078	0.06941	5.93078	0.05234	5.8852	0.01649	5.93078	0.01907	5.93078	0.03897	5.93078	0.03066	5.93078	0.05592	5.9308	0.03339	5.91938	0.0238
5.94217	0.00809	5.94217	0.02932	5.94217	0.05206	5.94217	0.06885	5.94217	0.04834	5.8966	0.02473	5.94217	0.02407	5.94217	0.03537	5.94217	0.03337	5.94217	0.05714	5.9422	0.03908	5.93078	0.02522
5.95357	0.01132	5.95357	0.03235	5.95357	0.0539	5.95357	0.07132	5.95357	0.054	5.90799	0.02569	5.95357	0.02974	5.95357	0.03109	5.95357	0.03531	5.95357	0.06196	5.95359	0.03691	5.94217	0.02044
5.96496	0.01941	5.96496	0.03413	5.96496	0.05832	5.96496	0.07187	5.96496	0.05596	5.91938	0.02903	5.96496	0.03462	5.96496	0.02851	5.96496	0.03695	5.96496	0.06877	5.96499	0.03794	5.95357	0.02443
5.97636	0.02911	5.97636	0.03526	5.97636	0.05836	5.97636	0.07049	5.97636	0.05886	5.93078	0.02399	5.97636	0.04082	5.97636	0.03036	5.97636	0.03428	5.97636	0.07487	5.97638	0.04131	5.96496	0.02289
5.98775	0.03235	5.98775	0.03568	5.98775	0.05617	5.98775	0.06837	5.98775	0.05756	5.94217	0.02544	5.98775	0.03917	5.98775	0.02317	5.98775	0.02581	5.98775	0.07779	5.98778	0.04146	5.97636	0.03563
5.99915	0.03396	5.99915	0.03518	5.99915	0.05258	5.99915	0.0704	5.99915	0.06454	5.95357	0.02352	5.99915	0.03289	5.99915	0.02275	5.99915	0.0216	5.99915	0.08032	5.99917	0.03766	5.98775	0.04295
6.01054	0.02749	6.01054	0.03323	6.01054	0.04545	6.01054	0.07088	6.01054	0.05974	5.96496	0.02724	6.01054	0.0243	6.01054	0.01816	6.01054	0.0129	6.01054	0.07282	6.01056	0.02464	5.99915	0.05384
6.02193	0.02102	6.02193	0.03146	6.02193	0.04108	6.02193	0.07224	6.02193	0.06283	5.97636	0.0315	6.02193	0.0174	6.02193	0.02137	6.02193	0.01077	6.02193	0.06937	6.02196	0.02601	6.01054	0.04927
[truncated: 1,587 more rows]

## Sheet: Figure 4a
Pressure (GPa)	U=0.0eV	U=1.0eV	U=1.5eV	U=2.0eV	U=2.1eV	U=2.7eV	U=3.0eV	U=4.5eV
[truncated: 7 more rows]

## Sheet: Figure 4b
Pressure (GPa)	J1S^2 (meV)	J2S^2 (meV)	J2'S^2 (meV)
[truncated: 7 more rows]

## Sheet: Figure 5a
K-Coordinate	bands(spin up)(eV)	bands(spin down)(eV)	KLABLE	K-Coordinate
[truncated: 92,670 more rows]

[truncated: 1 more sheets: Figure 5f]
